# Supplementary material for: Genomic and genetic insights into speciation and pigment pattern diversification in Danio fishes
Source: bioRxiv. 2025 Oct 18:2025.10.17.682988. Preprint. [Version 1] doi: 10.1101/2025.10.17.682988 (PMC12632866; doi:10.1101/2025.10.17.682988)
Supplement: Supplement 1 [file media-1.xlsx]

## Sheet: DreVDother DE Genes
Tissue	Comparison	gene_id	baseMean	log2FoldChange	lfcSE	stat	pvalue	padj	Signif Comparisons
Irido	DreVDae	si:ch73-44m9.3	331.911	6.17984	0.926892	6.66727	2.61e-11	4.99e-09	15
Irido	DreVDal	si:ch73-44m9.3	411.783	6.54467	0.969906	6.74774	1.50168e-11	3.72264e-09	15
Irido	DreVDky	si:ch73-44m9.3	308.137	3.65319	0.456206	8.00775	1.16823e-15	2.43537e-13	15
Mel	DreVDae	si:ch73-44m9.3	136.356	5.64975	1.17107	4.82444	1.40395e-06	0.00014628	15
Mel	DreVDal	si:ch73-44m9.3	225.918	4.42421	1.2445	3.55501	0.000377965	0.0189204	15
Mel	DreVDky	si:ch73-44m9.3	673.128	3.39891	0.813747	4.17686	2.95556e-05	0.00145534	15
Mel	DreVDni	si:ch73-44m9.3	438.042	11.6959	1.7535	6.67001	2.55793e-11	2.47809e-08	15
Skin	DreVDae	si:ch73-44m9.3	374.47	5.13615	0.597917	8.59006	8.69e-18	3.64e-15	15
Skin	DreVDal	si:ch73-44m9.3	512.856	4.46266	0.434893	10.2615	1.05e-24	2.68e-22	15
Skin	DreVDky	si:ch73-44m9.3	507.443	3.496	0.522131	6.69564	2.15e-11	4.13e-09	15
Skin	DreVDni	si:ch73-44m9.3	290.801	11.1477	1.36079	8.19209	2.57e-16	1.98e-13	15
Xan	DreVDae	si:ch73-44m9.3	178.468	4.65927	1.40871	3.30747	0.000941418	0.0391571	15
Xan	DreVDal	si:ch73-44m9.3	68.1419	8.14157	1.29845	6.27023	3.60504e-10	1.16331e-07	15
Xan	DreVDky	si:ch73-44m9.3	441.904	4.24109	0.770256	5.50608	3.66909e-08	3.97677e-06	15
Xan	DreVDni	si:ch73-44m9.3	361.045	11.3447	2.01499	5.63017	1.80028e-08	4.25767e-06	15
Irido	DreVDae	cyt1l	122.507	-3.59204	0.944424	-3.80342	0.000142713	0.00479114	14
Irido	DreVDal	cyt1l	503.387	-4.54121	0.812602	-5.58848	2.29072e-08	1.98911e-06	14
Irido	DreVDky	cyt1l	1022.36	-3.47379	0.601861	-5.77175	7.84544e-09	5.57561e-07	14
Mel	DreVDae	cyt1l	176.192	-3.73444	1.05947	-3.52481	0.00042379	0.017522	14
Mel	DreVDal	cyt1l	232.387	-4.21224	1.03935	-4.05276	5.06178e-05	0.00516226	14
Mel	DreVDky	cyt1l	637.62	-3.91743	1.03745	-3.77602	0.000159355	0.00557782	14
Skin	DreVDae	cyt1l	1010.37	-2.9146	0.826498	-3.52645	0.000421171	0.0126767	14
Skin	DreVDal	cyt1l	1996.66	-4.72322	0.520465	-9.07501	1.14e-19	1.97e-17	14
Skin	DreVDky	cyt1l	1591.77	-4.17551	0.570336	-7.32115	2.46e-13	6.4e-11	14
Skin	DreVDni	cyt1l	1446.72	-5.47723	0.605168	-9.05076	1.42e-19	1.46e-16	14
Xan	DreVDae	cyt1l	786.824	-6.30146	1.3113	-4.80549	1.54e-06	0.000188696	14
Xan	DreVDal	cyt1l	600	-5.70887	0.926769	-6.15997	7.27589e-10	2.25121e-07	14
Xan	DreVDky	cyt1l	882.252	-4.38135	0.618864	-7.07966	1.44508e-12	3.77151e-10	14
Xan	DreVDni	cyt1l	697.525	-5.36322	1.29022	-4.15683	3.2269e-05	0.00415142	14
Irido	DreVDae	LO018128.1	118.578	3.80207	1.28937	2.94877	0.00319038	0.0426559	14
Irido	DreVDky	LO018128.1	55.5872	3.39996	0.611783	5.55747	2.73711e-08	1.75388e-06	14
Mel	DreVDae	LO018128.1	45.5637	6.25918	1.47901	4.232	2.31619e-05	0.00167589	14
Mel	DreVDal	LO018128.1	34.953	8.25941	1.66991	4.94603	7.57441e-07	0.000169692	14
Mel	DreVDky	LO018128.1	127.605	2.64114	0.864043	3.05673	0.00223768	0.0390932	14
Mel	DreVDni	LO018128.1	115.144	9.76851	1.7679	5.52548	3.28588e-08	7.18812e-06	14
Skin	DreVDae	LO018128.1	80.7178	5.18717	0.802325	6.46517	1.01e-10	1.63e-08	14
Skin	DreVDal	LO018128.1	67.9048	6.46623	0.904557	7.14851	8.77e-13	6.53e-11	14
Skin	DreVDky	LO018128.1	109.218	3.1246	0.697733	4.47822	7.53e-06	0.000418713	14
Skin	DreVDni	LO018128.1	64.6391	8.97951	1.50579	5.96333	2.47e-09	4.82e-07	14
Xan	DreVDae	LO018128.1	42.6519	8.56141	1.92689	4.44313	8.87e-06	0.000937409	14
Xan	DreVDal	LO018128.1	43.3784	8.42289	1.44977	5.8098	6.25477e-09	1.72024e-06	14
Xan	DreVDky	LO018128.1	105.412	2.76356	0.757215	3.64963	0.000262615	0.00834848	14
Xan	DreVDni	LO018128.1	99.5596	9.48617	1.99943	4.74443	2.09096e-06	0.000401791	14
Irido	DreVDal	si:ch211-213a13.1	535.142	3.18258	0.485718	6.55231	5.66549e-11	1.12631e-08	14
Irido	DreVDni	si:ch211-213a13.1	260.308	6.82151	0.874655	7.79908	6.23578e-15	5.96847e-12	14
Mel	DreVDae	si:ch211-213a13.1	139.363	4.65209	1.38552	3.35764	0.0007861	0.0285225	14
Mel	DreVDal	si:ch211-213a13.1	144.321	6.39573	1.0764	5.9418	2.81905e-09	1.28417e-06	14
Mel	DreVDky	si:ch211-213a13.1	354.267	11.82	1.59012	7.43338	1.05856e-13	4.65958e-11	14
Mel	DreVDni	si:ch211-213a13.1	296.806	6.61151	1.33104	4.96719	6.79307e-07	0.000111005	14
Skin	DreVDae	si:ch211-213a13.1	361.162	5.44973	0.557402	9.77701	1.41e-22	1.32e-19	14
Skin	DreVDal	si:ch211-213a13.1	507.787	5.39501	0.365541	14.759	2.69e-49	3.4e-46	14
Skin	DreVDky	si:ch211-213a13.1	317.631	6.86071	0.977302	7.02005	2.22e-12	5.03e-10	14
Skin	DreVDni	si:ch211-213a13.1	363.799	10.5044	1.3367	7.85845	3.89e-15	2.6e-12	14
Xan	DreVDae	si:ch211-213a13.1	227.894	5.62699	1.60964	3.4958	0.000472649	0.0249421	14
Xan	DreVDal	si:ch211-213a13.1	90.9544	3.68254	0.907458	4.05808	4.94773e-05	0.00449427	14
Xan	DreVDky	si:ch211-213a13.1	303.197	11.6231	1.46255	7.94717	1.90823e-15	1.05067e-12	14
Xan	DreVDni	si:ch211-213a13.1	369.667	8.46151	1.85057	4.57239	4.82196e-06	0.000835218	14
Mel	DreVDae	mt-atp6	1383.2	12.9103	1.47085	8.77745	1.67222e-18	2.1779e-15	12
Mel	DreVDal	mt-atp6	1921.17	14.0411	1.47919	9.49245	2.25673e-21	5.14008e-18	12
Mel	DreVDky	mt-atp6	3398.6	15.0823	1.5429	9.77534	1.43676e-22	2.98148e-19	12
Mel	DreVDni	mt-atp6	2643.42	14.289	1.76948	8.07528	6.73212e-16	1.5218e-12	12
Skin	DreVDae	mt-atp6	8348.14	16.27	1.28975	12.6149	1.75e-36	3.66e-33	12
Skin	DreVDal	mt-atp6	4366.66	14.3957	1.21785	11.8206	3.06e-32	1.34e-29	12
Skin	DreVDky	mt-atp6	4616.14	15.3924	1.29186	11.9149	9.9e-33	2.19e-29	12
Skin	DreVDni	mt-atp6	2033.45	13.9535	1.32842	10.5039	8.29e-26	1.6e-22	12
Xan	DreVDae	mt-atp6	5805.01	15.6506	1.8783	8.3323	7.93e-17	3.71e-14	12
Xan	DreVDal	mt-atp6	2551.42	14.3787	1.2843	11.1957	4.28144e-29	8.47812e-26	12
Xan	DreVDky	mt-atp6	7658.69	16.2816	1.42977	11.3875	4.82381e-30	9.48568e-27	12
Xan	DreVDni	mt-atp6	6614.32	15.54	2.05917	7.54673	4.46324e-14	2.61376e-11	12
Mel	DreVDae	mt-atp8	65.8054	9.06497	1.62293	5.58556	2.32944e-08	3.0645e-06	12
Mel	DreVDal	mt-atp8	121.093	10.0537	1.54112	6.52366	6.86114e-11	4.46497e-08	12
Mel	DreVDky	mt-atp8	181.072	10.8518	1.5821	6.85911	6.92917e-12	1.52505e-09	12
Mel	DreVDni	mt-atp8	139.97	10.0498	1.77423	5.66434	1.47592e-08	4.54953e-06	12
Skin	DreVDae	mt-atp8	399.213	11.8841	1.31091	9.06557	1.24e-19	6.7e-17	12
Skin	DreVDal	mt-atp8	203.983	10.9381	1.24784	8.76567	1.86e-18	2.79e-16	12
Skin	DreVDky	mt-atp8	193.829	10.8151	1.30973	8.25754	1.49e-16	6.42e-14	12
Skin	DreVDni	mt-atp8	100.948	9.62145	1.43008	6.7279	1.72e-11	5.52e-09	12
Xan	DreVDae	mt-atp8	282.102	11.2875	1.89555	5.95474	2.6e-09	4.16e-07	12
Xan	DreVDal	mt-atp8	136.356	10.12	1.35296	7.47991	7.43714e-14	4.33148e-11	12
Xan	DreVDky	mt-atp8	384.968	11.967	1.46722	8.15628	3.4551e-16	2.26473e-13	12
Xan	DreVDni	mt-atp8	275.052	10.9523	2.05991	5.31685	1.05578e-07	2.31857e-05	12
Mel	DreVDae	mt-co1	11546.6	16.5502	1.54155	10.7361	6.88865e-27	4.48589e-23	12
Mel	DreVDal	mt-co1	11635.7	16.6396	1.47583	11.2747	1.74943e-29	2.39078e-25	12
Mel	DreVDky	mt-co1	22610.6	17.8163	1.5472	11.5152	1.10552e-30	5.35294e-27	12
Mel	DreVDni	mt-co1	22191.7	17.3586	1.80508	9.61651	6.81002e-22	3.07881e-18	12
Skin	DreVDae	mt-co1	67122.5	19.2773	1.2643	15.2474	1.71e-52	2.87e-48	12
Skin	DreVDal	mt-co1	36437.6	15.6019	0.782344	19.9426	1.74e-88	1.1e-84	12
Skin	DreVDky	mt-co1	40823.9	18.5372	1.27571	14.5309	7.72e-48	4.55e-44	12
Skin	DreVDni	mt-co1	30376.6	17.8545	1.32981	13.4264	4.24e-41	6.52e-37	12
Xan	DreVDae	mt-co1	43850.4	18.5678	1.86528	9.95441	2.41e-23	9.63e-20	12
Xan	DreVDal	mt-co1	11805.2	16.0062	1.19925	13.3469	1.23554e-40	1.22331e-36	12
Xan	DreVDky	mt-co1	48823.3	17.9922	1.41938	12.6761	8.02372e-37	3.68155e-33	12
Xan	DreVDni	mt-co1	46145.2	18.3425	2.04215	8.98195	2.66e-19	1.36587e-15	12
Mel	DreVDae	mt-co2	13103.4	16.7289	1.55124	10.7842	4.08636e-27	4.48589e-23	12
Mel	DreVDal	mt-co2	11551.8	15.6348	1.39593	11.2003	4.06555e-29	2.77799e-25	12
Mel	DreVDky	mt-co2	30438.9	16.6232	1.41327	11.7622	6.11363e-32	8.88066e-28	12
Mel	DreVDni	mt-co2	24018.1	17.4727	1.75323	9.966	2.14698e-23	2.91195e-19	12
Skin	DreVDae	mt-co2	59354.5	18.138	1.25752	14.4236	3.68e-47	3.08e-43	12
Skin	DreVDal	mt-co2	22176.2	17.7019	1.22336	14.47	1.88e-47	1.87e-44	12
Skin	DreVDky	mt-co2	39886	16.881	1.09673	15.3921	1.85e-53	1.63e-49	12
Skin	DreVDni	mt-co2	23792.5	17.502	1.33539	13.1063	3.03e-39	2.33e-35	12
Xan	DreVDae	mt-co2	48136.5	18.7023	1.87343	9.98295	1.81e-23	9.63e-20	12
Xan	DreVDal	mt-co2	11941.3	16.6204	1.25734	13.2187	6.84118e-40	3.38673e-36	12
Xan	DreVDky	mt-co2	64577.5	18.3956	1.44336	12.745	3.32388e-37	2.28766e-33	12
Xan	DreVDni	mt-co2	55592	17.6494	1.97043	8.95714	3.33194e-19	1.36587e-15	12
Mel	DreVDae	mt-co3	6787.53	15.2049	1.4723	10.3273	5.30338e-25	1.72678e-21	12
Mel	DreVDal	mt-co3	7088.85	15.9247	1.49217	10.6722	1.37385e-26	4.69376e-23	12
Mel	DreVDky	mt-co3	22530.7	17.8112	1.56634	11.3712	5.81582e-30	2.11202e-26	12
Mel	DreVDni	mt-co3	14315.4	16.7261	1.79804	9.3024	1.37308e-20	4.65577e-17	12
Skin	DreVDae	mt-co3	35282.4	17.3876	1.26743	13.7188	7.83e-43	3.28e-39	12
Skin	DreVDal	mt-co3	13769.1	17.0144	1.21852	13.9632	2.61e-44	1.98e-41	12
Skin	DreVDky	mt-co3	27826.7	17.9843	1.28708	13.9729	2.28e-44	8.07e-41	12
Skin	DreVDni	mt-co3	12386.8	16.5603	1.32309	12.5165	6.07e-36	2.34e-32	12
Xan	DreVDae	mt-co3	23087.7	17.6423	1.86758	9.44663	3.5e-21	8.38e-18	12
Xan	DreVDal	mt-co3	7680.45	15.395	1.17603	13.0906	3.72458e-39	1.22924e-35	12
Xan	DreVDky	mt-co3	47327.5	17.9473	1.44571	12.4141	2.19065e-35	7.53856e-32	12
Xan	DreVDni	mt-co3	32479.1	16.874	1.97509	8.54342	1.30306e-17	3.205e-14	12
Mel	DreVDae	mt-cyb	8999.5	16.1941	1.53272	10.5656	4.30164e-26	1.86748e-22	12
Mel	DreVDal	mt-cyb	7399.24	15.1181	1.38169	10.9417	7.27855e-28	3.31562e-24	12
Mel	DreVDky	mt-cyb	25499.2	17.9898	1.55749	11.5505	7.33925e-31	5.3305e-27	12
Mel	DreVDni	mt-cyb	17707.3	17.0329	1.77094	9.618	6.71256e-22	3.07881e-18	12
Skin	DreVDae	mt-cyb	53881.2	17.9984	1.25864	14.2999	2.19e-46	1.22e-42	12
Skin	DreVDal	mt-cyb	17931.7	17.3954	1.21757	14.287	2.64e-46	2.38e-43	12
Skin	DreVDky	mt-cyb	33765.4	18.2634	1.27228	14.3548	9.94e-47	4.4e-43	12
Skin	DreVDni	mt-cyb	18759.2	17.1591	1.32485	12.9518	2.3e-38	1.18e-34	12
Xan	DreVDae	mt-cyb	39358.9	18.4119	1.86799	9.8565	6.42e-23	1.92e-19	12
Xan	DreVDal	mt-cyb	8118.21	16.0694	1.24763	12.88	5.83447e-38	1.44418e-34	12
Xan	DreVDky	mt-cyb	51380.4	19.0276	1.44291	13.187	1.04257e-39	1.43509e-35	12
Xan	DreVDni	mt-cyb	34591	17.9267	2.05062	8.7421	2.2882e-18	7.03508e-15	12
Mel	DreVDae	mt-nd1	473.602	11.9427	1.54129	7.74852	9.29725e-15	4.8435e-12	12
Mel	DreVDal	mt-nd1	540.963	12.2126	1.50252	8.1281	4.36087e-16	4.58428e-13	12
Mel	DreVDky	mt-nd1	765.173	12.9312	1.57101	8.2311	1.85509e-16	1.49706e-13	12
Mel	DreVDni	mt-nd1	897.272	12.7302	1.75267	7.26332	3.77703e-13	5.12279e-10	12
Skin	DreVDae	mt-nd1	2644.07	14.6113	1.26872	11.5166	1.09e-30	1.66e-27	12
Skin	DreVDal	mt-nd1	1229.96	13.5298	1.23048	10.9955	4.01e-28	1.36e-25	12
Skin	DreVDky	mt-nd1	1427.18	13.6987	1.28532	10.6579	1.6e-26	2.18e-23	12
Skin	DreVDni	mt-nd1	763.654	12.5405	1.33772	9.37459	6.94e-21	8.22e-18	12
Xan	DreVDae	mt-nd1	2304.62	14.3178	1.88003	7.61574	2.62e-14	6.41e-12	12
Xan	DreVDal	mt-nd1	533.315	12.1186	1.28998	9.39435	5.75741e-21	6.33379e-18	12
Xan	DreVDky	mt-nd1	2197.39	13.5183	1.45364	9.29962	1.4095e-20	1.38585e-17	12
Xan	DreVDni	mt-nd1	2298.26	14.015	2.06449	6.78858	1.1324e-11	2.96304e-09	12
Mel	DreVDae	mt-nd2	651.711	12.4033	1.5412	8.04783	8.42734e-16	4.98899e-13	12
Mel	DreVDal	mt-nd2	750.167	12.6844	1.49541	8.48221	2.20962e-17	2.86116e-14	12
Mel	DreVDky	mt-nd2	1096.09	13.4497	1.54674	8.69554	3.45198e-18	3.85719e-15	12
Mel	DreVDni	mt-nd2	803.796	12.5715	1.78611	7.03846	1.94374e-12	2.39663e-09	12
Skin	DreVDae	mt-nd2	3684.14	15.0899	1.26739	11.9063	1.1e-32	1.84e-29	12
Skin	DreVDal	mt-nd2	1812.98	14.0895	1.21201	11.6249	3.08e-31	1.27e-28	12
Skin	DreVDky	mt-nd2	1672.97	13.9281	1.27723	10.9049	1.09e-27	1.61e-24	12
Skin	DreVDni	mt-nd2	913.651	12.7994	1.34591	9.50986	1.91e-21	2.94e-18	12
Xan	DreVDae	mt-nd2	3634.23	14.9749	1.89618	7.8974	2.85e-15	8.75e-13	12
Xan	DreVDal	mt-nd2	742.954	12.603	1.27853	9.85742	6.36622e-23	7.879e-20	12
Xan	DreVDky	mt-nd2	2592.03	14.7186	1.42249	10.347	4.31646e-25	5.94161e-22	12
Xan	DreVDni	mt-nd2	2745.61	14.2716	2.06118	6.92396	4.39194e-12	1.45979e-09	12
Mel	DreVDae	mt-nd3	56.0794	8.84025	1.60778	5.49841	3.83239e-08	4.79933e-06	12
Mel	DreVDal	mt-nd3	132.792	10.1857	1.56126	6.524	6.84568e-11	4.46497e-08	12
Mel	DreVDky	mt-nd3	110.476	10.1389	1.5868	6.38953	1.66397e-10	2.74669e-08	12
Mel	DreVDni	mt-nd3	114.307	9.75728	1.78961	5.45219	4.97534e-08	9.92361e-06	12
Skin	DreVDae	mt-nd3	329.729	11.6081	1.28885	9.00658	2.13e-19	1.11e-16	12
Skin	DreVDal	mt-nd3	198.703	10.9004	1.25768	8.66705	4.43e-18	6.45e-16	12
Skin	DreVDky	mt-nd3	213.505	10.9581	1.32114	8.2944	1.09e-16	4.83e-14	12
Skin	DreVDni	mt-nd3	114.365	9.80201	1.47308	6.65409	2.85e-11	8.6e-09	12
Xan	DreVDae	mt-nd3	342.757	11.5684	1.88377	6.14108	8.2e-10	1.38e-07	12
Xan	DreVDal	mt-nd3	156.198	10.3218	1.33443	7.73498	1.03417e-14	7.31382e-12	12
Xan	DreVDky	mt-nd3	384.402	11.9649	1.49626	7.9965	1.28002e-15	7.66064e-13	12
Xan	DreVDni	mt-nd3	371.281	11.385	2.05849	5.53078	3.18816e-08	7.39774e-06	12
Mel	DreVDae	mt-nd4	1772.52	13.8477	1.53872	8.9995	2.26749e-19	5.90635e-16	12
Mel	DreVDal	mt-nd4	1953.33	14.0651	1.47902	9.50972	1.91171e-21	5.14008e-18	12
Mel	DreVDky	mt-nd4	3142.84	14.9695	1.54287	9.70238	2.94542e-22	5.34815e-19	12
Mel	DreVDni	mt-nd4	2431.69	14.1686	1.77047	8.00272	1.21697e-15	2.35798e-12	12
Skin	DreVDae	mt-nd4	9411.8	16.443	1.26626	12.9855	1.48e-38	4.13e-35	12
Skin	DreVDal	mt-nd4	5085.14	15.5773	1.21679	12.8019	1.6e-37	9.16e-35	12
Skin	DreVDky	mt-nd4	5180.49	15.5589	1.28155	12.1407	6.43e-34	1.62e-30	12
Skin	DreVDni	mt-nd4	2707.81	14.3667	1.34081	10.7149	8.66e-27	2.22e-23	12
Xan	DreVDae	mt-nd4	7371.08	15.9951	1.88338	8.49278	2.02e-17	1.42e-14	12
Xan	DreVDal	mt-nd4	1999.63	14.0254	1.2873	10.8953	1.21428e-27	2.00377e-24	12
Xan	DreVDky	mt-nd4	7698.79	16.2891	1.45769	11.1746	5.42788e-29	8.30163e-26	12
Xan	DreVDni	mt-nd4	6503.29	15.5156	2.06771	7.50377	6.20074e-14	3.46621e-11	12
Mel	DreVDae	mt-nd4l	81.9908	9.39978	1.57803	5.95666	2.57445e-09	4.24426e-07	12
Mel	DreVDal	mt-nd4l	156.173	10.4206	1.52311	6.84167	7.82764e-12	5.63013e-09	12
Mel	DreVDky	mt-nd4l	200.411	10.9981	1.58928	6.92021	4.50974e-12	1.03982e-09	12
Mel	DreVDni	mt-nd4l	140.923	10.0595	1.80556	5.57138	2.52723e-08	6.01348e-06	12
Skin	DreVDae	mt-nd4l	564.681	12.3841	1.28256	9.65575	4.65e-22	3.9e-19	12
Skin	DreVDal	mt-nd4l	342.403	11.6852	1.22715	9.52222	1.7e-21	3.41e-19	12
Skin	DreVDky	mt-nd4l	310.554	11.4972	1.29531	8.87597	6.93e-19	4.38e-16	12
Skin	DreVDni	mt-nd4l	132.065	10.0089	1.4099	7.09904	1.26e-12	5.23e-10	12
Xan	DreVDae	mt-nd4l	396.85	11.7799	1.89751	6.20807	5.36e-10	9.18e-08	12
Xan	DreVDal	mt-nd4l	128.171	10.022	1.37005	7.31508	2.57236e-13	1.27345e-10	12
Xan	DreVDky	mt-nd4l	422.251	12.1005	1.47068	8.22781	1.90661e-16	1.38129e-13	12
Xan	DreVDni	mt-nd4l	330.036	11.2152	2.07942	5.3934	6.91377e-08	1.54592e-05	12
Mel	DreVDae	mt-nd5	1603.94	13.705	1.53533	8.92641	4.40044e-19	8.18734e-16	12
Mel	DreVDal	mt-nd5	1167.83	13.3229	1.48526	8.97008	2.9629e-19	5.78443e-16	12
Mel	DreVDky	mt-nd5	3113.87	14.9561	1.56863	9.53447	1.50648e-21	2.43146e-18	12
Mel	DreVDni	mt-nd5	2729.06	14.335	1.73035	8.28446	1.18649e-16	3.21848e-13	12
Skin	DreVDae	mt-nd5	7158.54	16.0482	1.26121	12.7244	4.33e-37	1.04e-33	12
Skin	DreVDal	mt-nd5	2717.76	14.6735	1.22577	11.9708	5.05e-33	2.39e-30	12
Skin	DreVDky	mt-nd5	3949.07	15.1672	1.28032	11.8464	2.25e-32	4.42e-29	12
Skin	DreVDni	mt-nd5	2797.4	14.4137	1.34966	10.6795	1.27e-26	2.79e-23	12
Xan	DreVDae	mt-nd5	8004.57	16.1141	1.89008	8.5256	1.52e-17	1.21e-14	12
Xan	DreVDal	mt-nd5	1084.88	13.1547	1.26778	10.3762	3.18245e-25	4.50135e-22	12
Xan	DreVDky	mt-nd5	6267.68	15.9924	1.41257	11.3215	1.0268e-29	1.76674e-26	12
Xan	DreVDni	mt-nd5	5129.78	15.1733	2.04442	7.42184	1.15508e-13	6.17617e-11	12
Mel	DreVDae	mt-nd6	609.516	12.3018	1.55431	7.91465	2.47957e-15	1.34558e-12	12
Mel	DreVDal	mt-nd6	384.816	11.7212	1.5055	7.78558	6.93927e-15	6.77372e-12	12
Mel	DreVDky	mt-nd6	1032.23	13.3631	1.55297	8.60489	7.63931e-18	7.39791e-15	12
Mel	DreVDni	mt-nd6	1015.8	12.9092	1.73805	7.42742	1.10738e-13	1.66882e-10	12
Skin	DreVDae	mt-nd6	2552.99	14.5606	1.26668	11.4951	1.4e-30	1.95e-27	12
Skin	DreVDal	mt-nd6	815.101	12.9363	1.24887	10.3584	3.83e-25	1.04e-22	12
Skin	DreVDky	mt-nd6	1346.21	13.6139	1.31126	10.3823	2.98e-25	3.3e-22	12
Skin	DreVDni	mt-nd6	986.94	12.9107	1.37494	9.39002	6e-21	7.7e-18	12
Xan	DreVDae	mt-nd6	2955.81	14.6768	1.89141	7.75973	8.51e-15	2.27e-12	12
Xan	DreVDal	mt-nd6	438.822	11.8387	1.28809	9.19094	3.89431e-20	3.85575e-17	12
Xan	DreVDky	mt-nd6	2419.06	14.6189	1.41799	10.3096	6.37446e-25	7.97677e-22	12
Xan	DreVDni	mt-nd6	2327.31	14.0331	2.06008	6.81192	9.63015e-12	2.5746e-09	12
Irido	DreVDky	CABZ01074397.1	90.3553	3.22242	0.637022	5.05857	4.22418e-07	2.05748e-05	12
Mel	DreVDae	CABZ01074397.1	62.3815	8.02695	1.58605	5.06097	4.17133e-07	4.68339e-05	12
Mel	DreVDal	CABZ01074397.1	68.46	8.366	1.49748	5.58672	2.31401e-08	7.90583e-06	12
Mel	DreVDky	CABZ01074397.1	102.29	3.87711	1.09426	3.54312	0.000395419	0.0112645	12
Mel	DreVDni	CABZ01074397.1	166.433	5.69989	1.01908	5.59318	2.22947e-08	5.62124e-06	12
Skin	DreVDae	CABZ01074397.1	172.918	6.72276	0.823702	8.16164	3.31e-16	1.2e-13	12
Skin	DreVDal	CABZ01074397.1	375.976	6.65768	0.461401	14.4293	3.39e-47	3.2e-44	12
Skin	DreVDky	CABZ01074397.1	196.423	3.59738	0.59971	5.99854	1.99e-09	2.82e-07	12
Xan	DreVDae	CABZ01074397.1	26.7822	7.89228	1.98852	3.96892	7.22e-05	0.00592384	12
Xan	DreVDal	CABZ01074397.1	29.8961	6.20745	1.3282	4.6736	2.95969e-06	0.000412846	12
Xan	DreVDky	CABZ01074397.1	125.74	5.32053	1.20025	4.43286	9.29898e-06	0.000563879	12
Xan	DreVDni	CABZ01074397.1	161.602	7.36658	1.71086	4.30577	1.66402e-05	0.00252644	12
Irido	DreVDae	elavl1a	233.916	-4.43643	1.12579	-3.94072	8.12e-05	0.00316648	12
Irido	DreVDal	elavl1a	525.811	-1.79644	0.506802	-3.54466	0.000393117	0.00803735	12
Irido	DreVDky	elavl1a	303.204	-3.15937	0.352555	-8.96134	3.20768e-19	1.09026e-16	12
Irido	DreVDni	elavl1a	271.917	-4.02193	0.754483	-5.33072	9.78255e-08	1.3126e-05	12
Mel	DreVDky	elavl1a	354.244	-3.32236	0.827836	-4.0133	5.9875e-05	0.00254311	12
Skin	DreVDae	elavl1a	362.399	-2.46941	0.632308	-3.90539	9.41e-05	0.00374618	12
Skin	DreVDal	elavl1a	536.899	-2.24294	0.438141	-5.11923	3.07e-07	8.16e-06	12
Skin	DreVDky	elavl1a	422.585	-2.93786	0.562117	-5.22642	1.73e-07	1.53e-05	12
Skin	DreVDni	elavl1a	477.83	-3.48604	0.551971	-6.31562	2.69e-10	6.28e-08	12
Xan	DreVDal	elavl1a	88.482	-3.5407	1.02845	-3.44276	0.000575816	0.0260327	12
Xan	DreVDky	elavl1a	301.249	-2.67648	0.811002	-3.30022	0.000966089	0.0226545	12
Xan	DreVDni	elavl1a	389.414	-4.76117	1.32174	-3.60219	0.000315543	0.0245605	12
Irido	DreVDni	zgc:172053	4004.33	6.53644	1.6839	3.88172	0.000103719	0.00434583	12
Mel	DreVDae	zgc:172053	100.595	6.53934	1.68175	3.8884	0.000100906	0.00581502	12
Mel	DreVDal	zgc:172053	95.6916	9.71262	1.66646	5.8283	5.59958e-09	2.39137e-06	12
Mel	DreVDky	zgc:172053	106.565	7.1009	1.27967	5.54899	2.87321e-08	3.23537e-06	12
Mel	DreVDni	zgc:172053	51.6644	7.68151	1.92708	3.98608	6.71725e-05	0.00532784	12
Skin	DreVDae	zgc:172053	313.938	8.30763	1.13147	7.34233	2.1e-13	5.18e-11	12
Skin	DreVDal	zgc:172053	737.973	8.55837	0.639394	13.3851	7.39e-41	4.82e-38	12
Skin	DreVDky	zgc:172053	1252.93	6.73081	1.12571	5.97916	2.24e-09	3.01e-07	12
Xan	DreVDae	zgc:172053	274.419	8.50933	1.86709	4.55754	5.18e-06	0.000568795	12
Xan	DreVDal	zgc:172053	84.786	9.31076	1.56945	5.93251	2.98347e-09	8.68804e-07	12
Xan	DreVDky	zgc:172053	45.0835	5.46705	1.24763	4.38195	1.17623e-05	0.000694885	12
Xan	DreVDni	zgc:172053	355.87	11.3239	2.189	5.17309	2.30254e-07	4.88218e-05	12
Irido	DreVDae	acox1	79.2914	-3.79706	1.02657	-3.69877	0.000216648	0.00638741	11
Irido	DreVDal	acox1	206.01	-3.12478	0.588367	-5.31094	1.09059e-07	7.62858e-06	11
Irido	DreVDky	acox1	154.921	-4.88261	0.686357	-7.1138	1.12892e-12	1.53146e-10	11
Irido	DreVDni	acox1	271.611	-2.53806	0.795456	-3.1907	0.00141928	0.0317469	11
Mel	DreVDal	acox1	141.235	-3.96497	0.941331	-4.21209	2.53023e-05	0.00303317	11
Mel	DreVDky	acox1	60.1044	-3.77913	1.27402	-2.96632	0.0030139	0.0472078	11
Skin	DreVDae	acox1	169.047	-2.51782	0.815801	-3.08631	0.00202654	0.0415752	11
Skin	DreVDal	acox1	334.109	-3.76707	0.433185	-8.69622	3.43e-18	5.03e-16	11
Skin	DreVDky	acox1	295.757	-2.11062	0.601877	-3.50673	0.000453641	0.0116012	11
Skin	DreVDni	acox1	401.873	-2.10666	0.629965	-3.34409	0.000825539	0.0237524	11
Xan	DreVDal	acox1	69.9723	-3.83042	1.08605	-3.52691	0.000420437	0.0211307	11
Irido	DreVDae	cyp8b3	346.129	4.72911	1.09058	4.33632	1.45e-05	0.000822719	11
Irido	DreVDal	cyp8b3	1325.29	4.14935	0.718374	5.77603	7.64831e-09	7.86111e-07	11
Irido	DreVDky	cyp8b3	5699.96	3.3214	0.461004	7.20471	5.81678e-13	8.26776e-11	11
Mel	DreVDal	cyp8b3	247.39	3.76882	1.13387	3.32386	0.000887804	0.0319282	11
Mel	DreVDky	cyp8b3	2029.87	4.10055	1.10813	3.70041	0.00021525	0.00696373	11
Skin	DreVDae	cyp8b3	2396.71	3.90572	0.45726	8.54157	1.32e-17	5.29e-15	11
Skin	DreVDal	cyp8b3	2512.17	3.61066	0.81741	4.41719	1e-05	0.000181489	11
Skin	DreVDky	cyp8b3	5428.95	3.27005	0.457239	7.15173	8.57e-13	2.08e-10	11
Xan	DreVDae	cyp8b3	906.228	4.85633	1.32262	3.67175	0.000240891	0.0149515	11
Xan	DreVDal	cyp8b3	287.238	3.77828	1.02478	3.68691	0.00022699	0.0137879	11
Xan	DreVDky	cyp8b3	2023.92	4.02311	1.0791	3.72822	0.000192835	0.00665257	11
Mel	DreVDae	zgc:171500	13.898	6.72154	1.8668	3.60056	0.000317527	0.0142602	11
Mel	DreVDal	zgc:171500	23.2464	7.67515	1.78144	4.3084	1.64443e-05	0.00212008	11
Mel	DreVDky	zgc:171500	81.2249	7.89576	1.54265	5.11832	3.08264e-07	2.87041e-05	11
Mel	DreVDni	zgc:171500	33.4994	7.98819	2.27577	3.5101	0.000447933	0.0214676	11
Skin	DreVDae	zgc:171500	54.9134	4.47586	1.0745	4.16551	3.11e-05	0.00147959	11
Skin	DreVDal	zgc:171500	120.381	7.78131	0.989356	7.86503	3.69e-15	3.71e-13	11
Skin	DreVDky	zgc:171500	258.891	9.69793	1.35474	7.15853	8.15e-13	2e-10	11
Skin	DreVDni	zgc:171500	140.726	9.12747	1.56425	5.83504	5.38e-09	9.51e-07	11
Xan	DreVDae	zgc:171500	42.4172	8.55588	1.99896	4.28017	1.87e-05	0.00184755	11
Xan	DreVDky	zgc:171500	33.5883	8.44593	2.16639	3.89862	9.67422e-05	0.00385987	11
Xan	DreVDni	zgc:171500	109.451	9.62294	2.49295	3.86006	0.00011336	0.0116175	11
Irido	DreVDni	ms4a17a.16	59.6731	-4.66781	0.814352	-5.73193	9.9293e-09	1.80449e-06	10
Mel	DreVDal	ms4a17a.16	45.9096	-5.42272	1.33641	-4.05768	4.95621e-05	0.00513118	10
Mel	DreVDky	ms4a17a.16	204.564	-10.3809	1.50726	-6.88726	5.68755e-12	1.2909e-09	10
Mel	DreVDni	ms4a17a.16	106.932	-5.75425	0.97089	-5.92677	3.08943e-09	1.55192e-06	10
Skin	DreVDae	ms4a17a.16	57.4525	-5.36099	0.974539	-5.50105	3.78e-08	3.79e-06	10
Skin	DreVDal	ms4a17a.16	57.1557	-4.43537	0.817551	-5.42519	5.79e-08	1.82e-06	10
Skin	DreVDky	ms4a17a.16	104.443	-7.56633	0.88869	-8.51402	1.68e-17	8.49e-15	10
Skin	DreVDni	ms4a17a.16	59.6836	-4.23942	0.898719	-4.71718	2.39e-06	0.000210344	10
Xan	DreVDky	ms4a17a.16	131.472	-10.7559	1.50466	-7.14836	8.78196e-13	2.51841e-10	10
Xan	DreVDni	ms4a17a.16	68.5031	-5.66985	1.48647	-3.8143	0.000136569	0.0134362	10
Irido	DreVDae	cyt1	85.5974	-3.57199	1.0995	-3.24875	0.00115912	0.0215256	10
Irido	DreVDal	cyt1	236.869	-3.95093	0.80625	-4.90037	9.56547e-07	5.2364e-05	10
Irido	DreVDky	cyt1	739.687	-5.92656	0.681946	-8.69066	3.60346e-18	1.02436e-15	10
Mel	DreVDky	cyt1	378.798	-5.57038	1.10098	-5.05947	4.20422e-07	3.76979e-05	10
Skin	DreVDae	cyt1	735.633	-4.01551	0.695462	-5.77386	7.75e-09	9.02e-07	10
Skin	DreVDal	cyt1	861.913	-4.30572	0.575871	-7.47688	7.61e-14	6.4e-12	10
Skin	DreVDky	cyt1	985.754	-5.13294	0.532137	-9.64589	5.12e-22	4.76e-19	10
Skin	DreVDni	cyt1	813.617	-4.62208	0.623691	-7.41084	1.25e-13	6.9e-11	10
Xan	DreVDae	cyt1	585.686	-5.37751	1.25663	-4.27932	1.87e-05	0.00184755	10
Xan	DreVDky	cyt1	416.423	-4.29845	0.929702	-4.62348	3.77364e-06	0.000267753	10
Irido	DreVDni	acp5a	224.662	7.31866	1.07073	6.83521	8.18838e-12	4.52156e-09	10
Mel	DreVDae	acp5a	433.992	5.15399	1.32389	3.89305	9.89928e-05	0.00578154	10
Mel	DreVDal	acp5a	543.971	6.92349	1.25323	5.5245	3.3042e-08	1.09069e-05	10
Mel	DreVDky	acp5a	450.586	12.1671	1.60739	7.56947	3.74754e-14	1.87713e-11	10
Skin	DreVDae	acp5a	302.15	3.71873	1.01963	3.64712	0.000265197	0.00883902	10
Skin	DreVDal	acp5a	443.161	4.11112	0.545606	7.53497	4.88e-14	4.22e-12	10
Skin	DreVDky	acp5a	353.834	11.6865	1.30177	8.9774	2.77e-19	1.96e-16	10
Xan	DreVDae	acp5a	154.897	7.89278	1.58541	4.97837	6.41e-07	8.17e-05	10
Xan	DreVDal	acp5a	122.003	6.2562	1.29828	4.81883	1.44401e-06	0.000226939	10
Xan	DreVDky	acp5a	489.13	12.3127	1.60926	7.65118	1.99143e-14	9.45241e-12	10
Mel	DreVDae	BX640512.3	18.3598	7.17353	1.7617	4.07195	4.66221e-05	0.00309799	10
Mel	DreVDky	BX640512.3	47.0404	8.90567	1.74744	5.0964	3.46167e-07	3.16253e-05	10
Mel	DreVDni	BX640512.3	78.806	9.22197	2.13031	4.32893	1.49839e-05	0.00166197	10
Skin	DreVDae	BX640512.3	65.6722	9.28524	1.47573	6.29196	3.13e-10	4.73e-08	10
Skin	DreVDal	BX640512.3	85.5039	5.15124	0.739933	6.96177	3.36e-12	2.26e-10	10
Skin	DreVDky	BX640512.3	34.785	8.32366	1.4901	5.58597	2.32e-08	2.54e-06	10
Skin	DreVDni	BX640512.3	116.741	9.83218	1.55939	6.30515	2.88e-10	6.52e-08	10
Xan	DreVDae	BX640512.3	12.8292	6.83154	2.11759	3.22609	0.00125494	0.0456926	10
Xan	DreVDky	BX640512.3	126.05	10.3573	1.87855	5.51348	3.518e-08	3.87402e-06	10
Xan	DreVDni	BX640512.3	101.921	9.52012	2.25381	4.22402	2.39983e-05	0.00335376	10
Irido	DreVDal	CABZ01068367.1	93.2876	2.45063	0.737447	3.32313	0.000890142	0.0152831	10
Irido	DreVDni	CABZ01068367.1	40.3181	3.93438	1.14364	3.44022	0.000581251	0.0158953	10
Mel	DreVDal	CABZ01068367.1	62.1199	4.42473	1.23754	3.57543	0.000349652	0.0179637	10
Mel	DreVDni	CABZ01068367.1	187.716	4.81421	1.39988	3.43903	0.00058381	0.0261327	10
Skin	DreVDae	CABZ01068367.1	383.723	3.22185	0.499895	6.44505	1.16e-10	1.85e-08	10
Skin	DreVDal	CABZ01068367.1	495.389	4.59083	0.303556	15.1235	1.13e-51	1.65e-48	10
Skin	DreVDky	CABZ01068367.1	671.754	3.02691	0.596029	5.07846	3.81e-07	3.05e-05	10
Skin	DreVDni	CABZ01068367.1	320.577	4.94003	0.666326	7.41383	1.23e-13	6.9e-11	10
Xan	DreVDal	CABZ01068367.1	70.2639	3.82116	1.05112	3.63531	0.000277645	0.015493	10
Xan	DreVDni	CABZ01068367.1	141.105	6.84522	1.59436	4.29341	1.75953e-05	0.00263887	10
Irido	DreVDky	CR450808.1	40.1778	5.08221	0.864472	5.87897	4.12828e-09	3.05903e-07	10
Mel	DreVDae	CR450808.1	34.2986	8.1019	1.70069	4.7639	1.89885e-06	0.000188784	10
Mel	DreVDal	CR450808.1	13.1192	6.8496	1.94224	3.52665	0.000420852	0.0205954	10
Mel	DreVDni	CR450808.1	46.251	3.97327	1.23253	3.22367	0.00126558	0.0460188	10
Skin	DreVDae	CR450808.1	47.9007	8.81844	1.47982	5.95913	2.54e-09	3.2e-07	10
Skin	DreVDal	CR450808.1	37.1784	8.48133	1.39442	6.08235	1.18e-09	5.28e-08	10
Skin	DreVDky	CR450808.1	72.2368	3.4378	0.862263	3.98695	6.69e-05	0.00259072	10
Xan	DreVDae	CR450808.1	16.9454	7.23149	2.0456	3.53514	0.000407558	0.0222929	10
Xan	DreVDal	CR450808.1	15.7174	6.83064	1.7461	3.91194	9.15588e-05	0.00681596	10
Xan	DreVDni	CR450808.1	31.118	7.80897	2.15128	3.62991	0.000283518	0.0229388	10
Irido	DreVDky	CZQB01141835.1	205.178	1.34579	0.42038	3.20136	0.00136781	0.0199232	10
Mel	DreVDae	CZQB01141835.1	41.986	8.41087	1.66339	5.05648	4.27065e-07	4.75393e-05	10
Mel	DreVDni	CZQB01141835.1	174.971	10.372	1.77695	5.83697	5.31578e-09	2.12053e-06	10
Skin	DreVDae	CZQB01141835.1	181.053	10.7403	1.37585	7.80633	5.89e-15	1.76e-12	10
Skin	DreVDal	CZQB01141835.1	288.712	1.39433	0.460794	3.02593	0.00247867	0.0188572	10
Skin	DreVDky	CZQB01141835.1	394.832	2.37204	0.746951	3.17563	0.00149514	0.0277243	10
Skin	DreVDni	CZQB01141835.1	119.727	9.8681	1.4435	6.83622	8.13e-12	2.91e-09	10
Xan	DreVDae	CZQB01141835.1	68.7391	9.24881	1.97002	4.69479	2.67e-06	0.000299009	10
Xan	DreVDal	CZQB01141835.1	32.9116	4.55688	1.34619	3.38501	0.000711763	0.0296099	10
Xan	DreVDni	CZQB01141835.1	85.8553	9.27214	2.30568	4.02144	5.78446e-05	0.00674256	10
Irido	DreVDni	ly6m5	12.4498	-3.99379	1.32823	-3.00685	0.00263969	0.0476301	10
Mel	DreVDae	ly6m5	9.6084	-6.92434	2.05063	-3.37668	0.000733667	0.0272977	10
Mel	DreVDal	ly6m5	18.1312	-4.57397	1.35061	-3.3866	0.000707653	0.0277328	10
Mel	DreVDky	ly6m5	44.299	-9.15799	1.68409	-5.43795	5.38964e-08	5.67318e-06	10
Skin	DreVDae	ly6m5	150.676	-10.9758	1.42817	-7.68523	1.53e-14	4.34e-12	10
Skin	DreVDal	ly6m5	58.7809	-4.54234	0.798885	-5.68585	1.3e-08	4.64e-07	10
Skin	DreVDky	ly6m5	52.7011	-7.00899	1.07323	-6.53074	6.54e-11	1.17e-08	10
Skin	DreVDni	ly6m5	37.8964	-4.90161	1.15271	-4.25223	2.12e-05	0.00135746	10
Xan	DreVDae	ly6m5	13.4639	-7.54296	2.12537	-3.54901	0.000386684	0.0214108	10
Xan	DreVDky	ly6m5	42.5426	-9.126	1.75418	-5.20243	1.96694e-07	1.84184e-05	10
Irido	DreVDae	magoh	250.916	-4.16395	0.988883	-4.21076	2.55e-05	0.00126323	10
Irido	DreVDal	magoh	407.948	-2.93995	0.913199	-3.2194	0.00128459	0.0201546	10
Irido	DreVDky	magoh	126.453	-1.89947	0.478003	-3.97377	7.07452e-05	0.00176412	10
Irido	DreVDni	magoh	234.776	-2.91474	0.745781	-3.90831	9.29442e-05	0.00405592	10
Mel	DreVDal	magoh	155.664	-2.87744	0.845252	-3.40424	0.000663496	0.0270572	10
Mel	DreVDky	magoh	130.789	-3.12118	1.02065	-3.05803	0.00222797	0.0390599	10
Skin	DreVDal	magoh	284.424	-3.65228	0.394031	-9.26901	1.88e-20	3.48e-18	10
Skin	DreVDky	magoh	513.026	-3.40362	0.850069	-4.00393	6.23e-05	0.00245451	10
Skin	DreVDni	magoh	95.5968	-2.40752	0.731771	-3.28999	0.0010019	0.0276182	10
Xan	DreVDal	magoh	145.771	-4.36744	0.931243	-4.68991	2.73327e-06	0.000397972	10
Irido	DreVDky	naa38	56.4672	2.81398	0.630743	4.46137	8.1438e-06	0.000282952	10
Irido	DreVDni	naa38	109.932	4.36655	0.765685	5.70281	1.17852e-08	2.03855e-06	10
Mel	DreVDal	naa38	32.5975	8.15891	1.68883	4.83112	1.3577e-06	0.000272857	10
Mel	DreVDky	naa38	82.2752	3.07921	0.913848	3.3695	0.000753049	0.0174462	10
Mel	DreVDni	naa38	48.978	5.15491	1.38282	3.72781	0.00019315	0.0117428	10
Skin	DreVDae	naa38	117.317	2.70143	0.759718	3.55583	0.000376787	0.0116762	10
Skin	DreVDal	naa38	86.3282	2.91366	0.528954	5.50835	3.62e-08	1.18e-06	10
Skin	DreVDky	naa38	196.953	3.30383	0.910075	3.63029	0.000283106	0.0081261	10
Xan	DreVDal	naa38	20.6655	5.27447	1.5811	3.33595	0.000850072	0.033142	10
Xan	DreVDky	naa38	68.2092	4.37481	1.20757	3.62281	0.000291417	0.00907176	10
Irido	DreVDae	pfn2	447.853	-5.47053	0.898251	-6.0902	1.13e-09	1.66e-07	10
Irido	DreVDal	pfn2	1929.8	-1.99092	0.547506	-3.63635	0.000276532	0.00602284	10
Irido	DreVDky	pfn2	549.365	-4.05868	0.523119	-7.75862	8.58605e-15	1.54302e-12	10
Mel	DreVDae	pfn2	292.071	-4.60451	1.11875	-4.11577	3.85896e-05	0.00264522	10
Mel	DreVDky	pfn2	271.604	-3.63155	0.949547	-3.82451	0.000131035	0.00473485	10
Skin	DreVDae	pfn2	468.256	-2.38254	0.520433	-4.57799	4.69e-06	0.000293678	10
Skin	DreVDal	pfn2	1007.7	-2.65647	0.387342	-6.85821	6.97e-12	4.44e-10	10
Skin	DreVDky	pfn2	723.794	-4.08932	0.672481	-6.08095	1.19e-09	1.75e-07	10
Skin	DreVDni	pfn2	560.776	-1.97324	0.526064	-3.75094	0.00017617	0.00725075	10
Xan	DreVDky	pfn2	582.968	-4.01429	0.917428	-4.37559	1.21102e-05	0.000712381	10
Irido	DreVDal	sc:d217	64.7025	3.14688	0.799855	3.93431	8.34345e-05	0.00229202	10
Irido	DreVDky	sc:d217	23.6371	-3.54678	0.912408	-3.88727	0.000101377	0.00239792	10
Mel	DreVDal	sc:d217	27.0244	6.78405	1.75373	3.86835	0.000109575	0.00870613	10
Mel	DreVDky	sc:d217	52.0426	-4.05641	0.986185	-4.11323	3.90156e-05	0.00181067	10
Skin	DreVDae	sc:d217	24.8489	6.12903	1.51384	4.04867	5.15e-05	0.00225473	10
Skin	DreVDal	sc:d217	92.0282	4.95025	0.595696	8.31003	9.57e-17	1.18e-14	10
Skin	DreVDky	sc:d217	93.2261	-3.77686	0.871426	-4.33411	1.46e-05	0.000754793	10
Skin	DreVDni	sc:d217	19.5683	7.25133	1.8276	3.96767	7.26e-05	0.00363912	10
Xan	DreVDky	sc:d217	64.5945	-3.87683	1.1506	-3.36938	0.000753372	0.0187441	10
Xan	DreVDni	sc:d217	39.0295	8.13492	2.07757	3.9156	9.01788e-05	0.00999116	10
Irido	DreVDae	si:ch1073-392o20.2	166.754	3.67224	1.1036	3.3275	0.000876294	0.0174475	10
Irido	DreVDal	si:ch1073-392o20.2	247.803	4.68262	1.00006	4.68232	2.8364e-06	0.000136048	10
Irido	DreVDky	si:ch1073-392o20.2	141.567	2.39512	0.46873	5.1098	3.22503e-07	1.63712e-05	10
Mel	DreVDae	si:ch1073-392o20.2	171.957	5.05613	1.10451	4.57773	4.70049e-06	0.000415226	10
Mel	DreVDal	si:ch1073-392o20.2	129.152	9.12689	1.4684	6.21551	5.11567e-10	2.58929e-07	10
Mel	DreVDky	si:ch1073-392o20.2	295.822	2.76436	0.884933	3.12381	0.00178527	0.0336354	10
Skin	DreVDae	si:ch1073-392o20.2	248.938	2.95179	0.567942	5.19733	2.02e-07	1.79e-05	10
Skin	DreVDal	si:ch1073-392o20.2	347.196	4.48575	0.463763	9.67251	3.95e-22	8.2e-20	10
Skin	DreVDky	si:ch1073-392o20.2	249.253	1.78382	0.55619	3.20721	0.00134029	0.0255493	10
Xan	DreVDal	si:ch1073-392o20.2	74.5483	9.24454	1.36651	6.76505	1.3326e-11	5.07464e-09	10
Mel	DreVDae	si:ch211-196c10.15	39.9885	8.34255	1.64639	5.06716	4.03787e-07	4.57298e-05	10
Mel	DreVDky	si:ch211-196c10.15	58.5032	5.2715	1.62958	3.23488	0.00121694	0.0255452	10
Mel	DreVDni	si:ch211-196c10.15	41.6346	8.30175	1.83137	4.53307	5.81315e-06	0.000710304	10
Skin	DreVDae	si:ch211-196c10.15	73.594	5.76956	0.970676	5.94386	2.78e-09	3.43e-07	10
Skin	DreVDal	si:ch211-196c10.15	136.283	7.1413	0.82943	8.60989	7.31e-18	1.02e-15	10
Skin	DreVDky	si:ch211-196c10.15	89.4821	6.68887	0.998639	6.69798	2.11e-11	4.11e-09	10
Skin	DreVDni	si:ch211-196c10.15	60.0771	8.87279	1.49385	5.93956	2.86e-09	5.5e-07	10
Xan	DreVDal	si:ch211-196c10.15	13.1861	6.53539	1.86153	3.51077	0.000446808	0.0215612	10
Xan	DreVDky	si:ch211-196c10.15	38.1489	6.8579	1.42136	4.82488	1.40085e-06	0.000112109	10
Xan	DreVDni	si:ch211-196c10.15	32.2348	7.85853	2.15324	3.64963	0.000262615	0.0219266	10
Irido	DreVDae	snap23.1	462.957	-3.58709	0.860674	-4.16777	3.08e-05	0.00148701	10
Irido	DreVDal	snap23.1	498.283	-2.65023	0.511296	-5.18336	2.17926e-07	1.40711e-05	10
Irido	DreVDky	snap23.1	419.053	-3.0867	0.327748	-9.41792	4.60102e-21	2.17991e-18	10
Irido	DreVDni	snap23.1	573.541	-2.5865	0.647662	-3.99359	6.50797e-05	0.0030336	10
Mel	DreVDky	snap23.1	415.127	-3.39829	0.837082	-4.05968	4.91391e-05	0.00219551	10
Skin	DreVDae	snap23.1	334.153	-2.80774	0.499317	-5.62317	1.87e-08	2.01e-06	10
Skin	DreVDal	snap23.1	369.794	-2.18284	0.28358	-7.69743	1.39e-14	1.29e-12	10
Skin	DreVDky	snap23.1	408.598	-2.85227	0.447098	-6.37953	1.78e-10	3.02e-08	10
Skin	DreVDni	snap23.1	351.061	-2.27704	0.599399	-3.79888	0.00014535	0.00633818	10
Xan	DreVDky	snap23.1	366.446	-3.20128	0.697284	-4.59107	4.40973e-06	0.000306565	10
Irido	DreVDky	zgc:171679	349.114	2.11836	0.385767	5.49131	3.98966e-08	2.50515e-06	10
Mel	DreVDae	zgc:171679	259.623	7.90835	1.40666	5.62209	1.88663e-08	2.55953e-06	10
Mel	DreVDal	zgc:171679	182.279	7.97281	1.25497	6.353	2.1116e-10	1.15429e-07	10
Mel	DreVDni	zgc:171679	451.786	5.46985	0.985717	5.54911	2.87127e-08	6.71433e-06	10
Skin	DreVDae	zgc:171679	1052.26	6.48804	0.478666	13.5544	7.46e-42	2.5e-38	10
Skin	DreVDal	zgc:171679	1106.75	8.05384	0.415004	19.4067	6.78e-84	2.56e-80	10
Skin	DreVDky	zgc:171679	969.903	3.25568	0.598767	5.4373	5.41e-08	5.47e-06	10
Skin	DreVDni	zgc:171679	519.002	6.6021	0.668235	9.87991	5.09e-23	8.7e-20	10
Xan	DreVDal	zgc:171679	148.722	4.31818	1.23366	3.5003	0.000464727	0.0221215	10
Xan	DreVDni	zgc:171679	385.546	6.6588	1.38037	4.82393	1.40756e-06	0.000279197	10
Mel	DreVDal	ms4a17a.17	19.4388	-4.45236	1.33403	-3.33753	0.000845266	0.03122	9
Mel	DreVDky	ms4a17a.17	77.5625	-9.96362	1.6238	-6.13601	8.46225e-10	1.20512e-07	9
Mel	DreVDni	ms4a17a.17	133.056	-7.73918	1.29481	-5.97709	2.27159e-09	1.23238e-06	9
Skin	DreVDal	ms4a17a.17	28.2868	-3.68377	1.15303	-3.19488	0.00139891	0.0120153	9
Skin	DreVDky	ms4a17a.17	55.022	-5.73013	1.15944	-4.94215	7.73e-07	5.77e-05	9
Skin	DreVDni	ms4a17a.17	82.3344	-5.57964	1.0574	-5.27675	1.31e-07	1.74e-05	9
Xan	DreVDal	ms4a17a.17	18.0195	-5.40015	1.43364	-3.76675	0.000165384	0.0111298	9
Xan	DreVDky	ms4a17a.17	38.5824	-7.15408	1.49913	-4.77215	1.82274e-06	0.000142557	9
Xan	DreVDni	ms4a17a.17	66.7444	-6.81096	1.58822	-4.28843	1.79941e-05	0.00266616	9
Irido	DreVDal	actn4	270.408	2.74595	0.65298	4.20526	2.60786e-05	0.000875603	9
Irido	DreVDky	actn4	641.229	2.20169	0.322628	6.82423	8.83958e-12	1.07137e-09	9
Irido	DreVDni	actn4	426.406	2.77711	0.64978	4.27393	1.92061e-05	0.00109101	9
Mel	DreVDky	actn4	578.154	3.43845	0.876451	3.92315	8.73997e-05	0.00345932	9
Skin	DreVDal	actn4	1147.55	1.86147	0.272626	6.82792	8.62e-12	5.43e-10	9
Skin	DreVDky	actn4	836.385	2.24957	0.560033	4.01686	5.9e-05	0.00233411	9
Skin	DreVDni	actn4	572.084	2.9861	0.66379	4.49855	6.84e-06	0.000529219	9
Xan	DreVDal	actn4	78.3178	3.68907	0.929772	3.96771	7.25664e-05	0.00588918	9
Xan	DreVDky	actn4	584.12	3.53128	0.778386	4.53668	5.71471e-06	0.000380014	9
Mel	DreVDae	cfap36	54.6845	8.78454	1.6738	5.24826	1.53544e-07	1.80158e-05	9
Mel	DreVDal	cfap36	46.5342	4.86738	1.20028	4.05521	5.00892e-05	0.00514676	9
Mel	DreVDky	cfap36	238.937	11.2525	1.59055	7.07459	1.49887e-12	4.35452e-10	9
Skin	DreVDae	cfap36	168.079	10.6347	1.31797	8.06902	7.09e-16	2.38e-13	9
Skin	DreVDal	cfap36	140.574	4.57518	0.535152	8.54931	1.24e-17	1.68e-15	9
Skin	DreVDky	cfap36	195.359	10.8329	1.30351	8.31058	9.52e-17	4.32e-14	9
Xan	DreVDae	cfap36	141.256	10.2888	1.94072	5.30154	1.15e-07	1.58e-05	9
Xan	DreVDal	cfap36	34.4214	4.76342	1.33763	3.56108	0.000369336	0.0191455	9
Xan	DreVDky	cfap36	141.914	10.5278	1.46323	7.19486	6.25257e-13	1.87101e-10	9
Irido	DreVDni	chmp1a	337.644	5.01003	0.756226	6.62504	3.47145e-11	1.51029e-08	9
Mel	DreVDky	chmp1a	186.736	10.8966	1.56518	6.96191	3.35685e-12	8.26467e-10	9
Mel	DreVDni	chmp1a	215.086	5.33521	1.11049	4.80437	1.55238e-06	0.000228858	9
Skin	DreVDae	chmp1a	231.941	2.62855	0.519555	5.05923	4.21e-07	3.46e-05	9
Skin	DreVDal	chmp1a	259.928	1.32753	0.346279	3.8337	0.000126231	0.00163522	9
Skin	DreVDky	chmp1a	238.734	11.1213	1.29674	8.57636	9.79e-18	5.25e-15	9
Skin	DreVDni	chmp1a	191.165	4.98781	0.753938	6.61568	3.7e-11	1.06e-08	9
Xan	DreVDky	chmp1a	297.29	11.594	1.51328	7.66152	1.83742e-14	9.0329e-12	9
Xan	DreVDni	chmp1a	169.7	7.41027	1.61967	4.57517	4.75836e-06	0.000835218	9
Mel	DreVDae	cxl34b.11	10.234	6.29502	1.97566	3.18629	0.00144109	0.0438523	9
Mel	DreVDky	cxl34b.11	56.0869	9.16272	2.0151	4.54702	5.44096e-06	0.000362548	9
Skin	DreVDae	cxl34b.11	68.8286	9.34621	1.51677	6.16193	7.19e-10	1.03e-07	9
Skin	DreVDal	cxl34b.11	38.9957	8.55052	1.40892	6.06885	1.29e-09	5.71e-08	9
Skin	DreVDky	cxl34b.11	66.7533	9.29032	1.37363	6.76331	1.35e-11	2.68e-09	9
Skin	DreVDni	cxl34b.11	61.4638	7.9291	1.52575	5.19687	2.03e-07	2.56e-05	9
Xan	DreVDae	cxl34b.11	29.5891	8.03157	2.18256	3.67988	0.000233346	0.0145586	9
Xan	DreVDky	cxl34b.11	67.4454	9.4553	1.83185	5.16162	2.44819e-07	2.2617e-05	9
Xan	DreVDni	cxl34b.11	25.6485	7.52891	2.12772	3.53849	0.000402424	0.0281194	9
Mel	DreVDal	dicp1.17	24.7395	7.76038	1.74079	4.45795	8.27467e-06	0.00128502	9
Mel	DreVDky	dicp1.17	11.3641	5.92369	1.89699	3.12267	0.00179218	0.0337217	9
Mel	DreVDni	dicp1.17	73.9758	7.59814	2.00177	3.79572	0.000147216	0.00941837	9
Skin	DreVDal	dicp1.17	71.5524	9.42745	1.34193	7.02528	2.14e-12	1.49e-10	9
Skin	DreVDky	dicp1.17	46.8247	4.52807	0.822121	5.50779	3.63e-08	3.8e-06	9
Skin	DreVDni	dicp1.17	18.4818	6.17452	1.86378	3.31289	0.000923364	0.0260795	9
Xan	DreVDal	dicp1.17	12.5574	6.42037	1.95649	3.28157	0.00103231	0.037167	9
Xan	DreVDky	dicp1.17	128.765	8.72488	1.8615	4.68703	2.77204e-06	0.000207376	9
Xan	DreVDni	dicp1.17	83.7743	9.23734	2.1921	4.21392	2.50978e-05	0.00342948	9
Irido	DreVDae	hsp70.2	1294.72	2.49877	0.851426	2.93481	0.00333752	0.0437933	9
Irido	DreVDky	hsp70.2	1290.26	1.57523	0.518799	3.03631	0.00239494	0.0309975	9
Mel	DreVDni	hsp70.2	1151.52	3.72718	1.08628	3.43114	0.000601053	0.0264807	9
Skin	DreVDae	hsp70.2	5030.99	2.44711	0.490626	4.98772	6.11e-07	4.76e-05	9
Skin	DreVDal	hsp70.2	5084.71	2.84613	0.230868	12.328	6.4e-35	3.36e-32	9
Skin	DreVDky	hsp70.2	2929.64	2.59074	0.501226	5.1688	2.36e-07	2e-05	9
Skin	DreVDni	hsp70.2	2046.14	3.19627	0.702052	4.55276	5.29e-06	0.000422293	9
Xan	DreVDal	hsp70.2	258.828	3.08989	0.785805	3.93214	8.41936e-05	0.00641231	9
Xan	DreVDky	hsp70.2	951.787	3.41691	1.14422	2.98624	0.00282427	0.0479951	9
Irido	DreVDky	mycbp	85.1991	1.76926	0.599291	2.95226	0.00315454	0.0378231	9
Irido	DreVDni	mycbp	233.456	4.10764	0.88274	4.65329	3.26687e-06	0.000266492	9
Mel	DreVDae	mycbp	59.5067	8.93067	1.60575	5.5617	2.67159e-08	3.47947e-06	9
Mel	DreVDni	mycbp	151.964	3.06568	0.930362	3.29515	0.000983709	0.0384497	9
Skin	DreVDae	mycbp	169.658	10.6477	1.32827	8.01626	1.09e-15	3.51e-13	9
Skin	DreVDky	mycbp	161.831	2.09835	0.569303	3.68583	0.000227961	0.00694726	9
Skin	DreVDni	mycbp	119.072	3.22772	0.741821	4.35108	1.35e-05	0.000926778	9
Xan	DreVDae	mycbp	83.1124	9.52329	1.92551	4.94585	7.58e-07	9.56e-05	9
Xan	DreVDni	mycbp	87.45	7.55096	1.87016	4.03761	5.39989e-05	0.00644736	9
Irido	DreVDae	rad23b	368.791	-4.03174	0.836765	-4.81825	1.45e-06	0.000110403	9
Irido	DreVDal	rad23b	236.999	-1.59634	0.540676	-2.95249	0.00315225	0.0408468	9
Irido	DreVDky	rad23b	150.997	-3.43693	0.426992	-8.04917	8.33568e-16	1.81012e-13	9
Mel	DreVDae	rad23b	126.315	-4.39589	1.11229	-3.9521	7.74688e-05	0.00471474	9
Mel	DreVDky	rad23b	172.81	-3.30868	0.79471	-4.16338	3.13575e-05	0.00152852	9
Skin	DreVDae	rad23b	388.273	-3.15327	0.432131	-7.29702	2.94e-13	6.67e-11	9
Skin	DreVDky	rad23b	400.464	-3.28272	0.827909	-3.96507	7.34e-05	0.00279737	9
Xan	DreVDae	rad23b	278.863	-4.53841	1.2856	-3.53018	0.000415281	0.0226121	9
Xan	DreVDky	rad23b	237.746	-3.22999	0.671269	-4.81176	1.49604e-06	0.000118351	9
Irido	DreVDal	rbm47	65.6772	3.58972	1.16053	3.09318	0.00198025	0.0285766	9
Irido	DreVDky	rbm47	154.936	4.12378	0.690964	5.96816	2.39951e-09	1.88524e-07	9
Mel	DreVDae	rbm47	139.419	4.00206	1.20205	3.32937	0.000870427	0.0305564	9
Mel	DreVDky	rbm47	240.844	5.73872	0.875447	6.55519	5.55725e-11	1.06217e-08	9
Skin	DreVDae	rbm47	88.602	3.69465	1.00881	3.66239	0.000249876	0.00841201	9
Skin	DreVDal	rbm47	121.522	1.98455	0.555281	3.57396	0.000351622	0.0039165	9
Skin	DreVDky	rbm47	133.422	4.01251	1.20792	3.32185	0.000894235	0.0190361	9
Skin	DreVDni	rbm47	60.7463	3.99763	1.11058	3.5996	0.000318704	0.0113762	9
Xan	DreVDky	rbm47	34.5742	6.80811	1.72067	3.95667	7.60011e-05	0.00315117	9
Mel	DreVDae	rtn4b	29.7369	7.88488	1.73909	4.5339	5.7904e-06	0.000495217	9
Mel	DreVDky	rtn4b	77.4493	9.62724	1.70262	5.65436	1.56427e-08	1.84737e-06	9
Mel	DreVDni	rtn4b	56.5283	5.79516	1.56642	3.69963	0.000215918	0.0127326	9
Skin	DreVDae	rtn4b	80.9166	9.57915	1.37643	6.9594	3.42e-12	6.82e-10	9
Skin	DreVDal	rtn4b	118.793	1.84317	0.410023	4.49528	6.95e-06	0.000131407	9
Skin	DreVDky	rtn4b	51.404	8.89884	1.40103	6.35166	2.13e-10	3.46e-08	9
Xan	DreVDae	rtn4b	16.3438	7.18026	2.05759	3.48965	0.000483648	0.0253938	9
Xan	DreVDal	rtn4b	29.869	4.81612	1.30458	3.69169	0.000222767	0.0136995	9
Xan	DreVDky	rtn4b	72.8955	9.56579	1.53884	6.21625	5.09184e-10	8.34394e-08	9
Irido	DreVDni	si:cabz01074946.1	78.9593	5.41776	1.25028	4.33323	1.46938e-05	0.000878994	9
Mel	DreVDae	si:cabz01074946.1	220.462	3.93438	1.17178	3.35761	0.000786209	0.0285225	9
Mel	DreVDky	si:cabz01074946.1	549.561	3.36433	0.801466	4.19772	2.69616e-05	0.00135671	9
Skin	DreVDae	si:cabz01074946.1	136.034	3.35015	0.684279	4.89588	9.79e-07	7.32e-05	9
Skin	DreVDky	si:cabz01074946.1	207.416	3.16873	0.560973	5.64863	1.62e-08	1.81e-06	9
Skin	DreVDni	si:cabz01074946.1	134.813	4.76101	0.886013	5.37352	7.72e-08	1.09e-05	9
Xan	DreVDae	si:cabz01074946.1	66.4593	5.75352	1.60653	3.58134	0.000341838	0.0194994	9
Xan	DreVDky	si:cabz01074946.1	232.571	4.5302	1.12794	4.01634	5.91078e-05	0.00265022	9
Xan	DreVDni	si:cabz01074946.1	214.221	6.47719	1.69292	3.82604	0.000130221	0.012915	9
Irido	DreVDal	si:ch211-106h4.12	293.899	-3.46407	1.05859	-3.27234	0.00106659	0.0174975	9
Mel	DreVDae	si:ch211-106h4.12	911.471	-4.10157	0.979451	-4.18762	2.81894e-05	0.00198453	9
Mel	DreVDal	si:ch211-106h4.12	1678.73	-5.54036	1.00968	-5.48727	4.08194e-08	1.26781e-05	9
Mel	DreVDky	si:ch211-106h4.12	249.09	-2.45966	0.817749	-3.00785	0.00263107	0.0435295	9
Skin	DreVDae	si:ch211-106h4.12	4448.22	-2.88845	0.776909	-3.71788	0.000200905	0.00704639	9
Skin	DreVDal	si:ch211-106h4.12	4060.51	-4.88225	0.447989	-10.8982	1.18e-27	3.84e-25	9
Skin	DreVDky	si:ch211-106h4.12	1280.97	-3.32989	0.698483	-4.76732	1.87e-06	0.000123286	9
Xan	DreVDae	si:ch211-106h4.12	3873.25	-6.63887	1.55991	-4.25593	2.08e-05	0.00202752	9
Xan	DreVDal	si:ch211-106h4.12	936.562	-3.15953	0.86394	-3.65712	0.000255069	0.0146497	9
Irido	DreVDae	si:dkey-188i13.6	651.002	7.74953	1.17904	6.57276	4.94e-11	9.34e-09	9
Mel	DreVDae	si:dkey-188i13.6	147.381	4.53723	1.28849	3.52136	0.000429345	0.0176397	9
Mel	DreVDni	si:dkey-188i13.6	154.179	7.59485	1.43248	5.30187	1.14622e-07	2.18961e-05	9
Skin	DreVDae	si:dkey-188i13.6	261.957	4.026	0.611923	6.57925	4.73e-11	7.93e-09	9
Skin	DreVDal	si:dkey-188i13.6	207.661	2.31797	0.483667	4.79249	1.65e-06	3.72e-05	9
Skin	DreVDni	si:dkey-188i13.6	124.907	5.47538	0.981803	5.57686	2.45e-08	3.85e-06	9
Xan	DreVDae	si:dkey-188i13.6	85.7844	5.33562	1.6081	3.31797	0.000906754	0.0379791	9
Xan	DreVDal	si:dkey-188i13.6	55.9429	5.0958	1.28088	3.97836	6.93934e-05	0.00572553	9
Xan	DreVDni	si:dkey-188i13.6	288.581	6.46946	1.66476	3.88612	0.000101858	0.0107987	9
Irido	DreVDal	si:dkey-21a6.5	3908.35	-4.39684	0.541358	-8.12187	4.59063e-16	2.56888e-13	9
Irido	DreVDky	si:dkey-21a6.5	616.292	-4.37603	0.443489	-9.86728	5.77093e-23	3.47033e-20	9
Irido	DreVDni	si:dkey-21a6.5	5256.66	-5.44312	0.718249	-7.57833	3.50033e-14	2.64496e-11	9
Mel	DreVDky	si:dkey-21a6.5	714.351	-4.35009	0.928551	-4.68481	2.80217e-06	0.000209816	9
Skin	DreVDae	si:dkey-21a6.5	127.633	-3.35117	0.657414	-5.09751	3.44e-07	2.87e-05	9
Skin	DreVDal	si:dkey-21a6.5	218.891	-3.36816	0.549112	-6.13384	8.58e-10	3.96e-08	9
Skin	DreVDni	si:dkey-21a6.5	373.337	-4.8543	1.11428	-4.35646	1.32e-05	0.000912419	9
Xan	DreVDky	si:dkey-21a6.5	322.392	-4.11971	0.738361	-5.57953	2.41166e-08	2.76638e-06	9
Xan	DreVDni	si:dkey-21a6.5	1137.88	-5.08211	1.52847	-3.32495	0.000884329	0.0472847	9
Irido	DreVDae	si:dkey-253d23.4	312.285	3.88887	0.8352	4.65622	3.22e-06	0.000219993	9
Irido	DreVDal	si:dkey-253d23.4	243.105	2.20969	0.575435	3.84003	0.000123017	0.00312907	9
Irido	DreVDky	si:dkey-253d23.4	193.636	1.76292	0.43793	4.02557	5.68372e-05	0.00147739	9
Irido	DreVDni	si:dkey-253d23.4	289.843	5.42316	0.957515	5.66378	1.48075e-08	2.41581e-06	9
Mel	DreVDni	si:dkey-253d23.4	228.324	3.5451	1.07861	3.28674	0.00101355	0.0391647	9
Skin	DreVDae	si:dkey-253d23.4	292.31	3.61894	0.655906	5.51746	3.44e-08	3.5e-06	9
Skin	DreVDal	si:dkey-253d23.4	331.398	2.79419	0.357677	7.81203	5.63e-15	5.51e-13	9
Skin	DreVDni	si:dkey-253d23.4	268.388	4.17123	0.682466	6.112	9.84e-10	2.07e-07	9
Xan	DreVDni	si:dkey-253d23.4	146.481	5.10739	1.48499	3.43934	0.000583136	0.036966	9
Irido	DreVDal	si:rp71-36a1.3	73.202	5.08838	0.91221	5.57808	2.43194e-08	2.08774e-06	9
Mel	DreVDal	si:rp71-36a1.3	67.5043	9.21216	1.67549	5.49819	3.83719e-08	1.21951e-05	9
Mel	DreVDky	si:rp71-36a1.3	112.552	10.1656	1.59018	6.39271	1.62975e-10	2.72112e-08	9
Mel	DreVDni	si:rp71-36a1.3	115.788	9.77683	1.91036	5.11779	3.09133e-07	5.17626e-05	9
Skin	DreVDal	si:rp71-36a1.3	113.291	7.68735	0.956714	8.03516	9.35e-16	1.03e-13	9
Skin	DreVDky	si:rp71-36a1.3	91.0481	8.2041	1.09125	7.5181	5.56e-14	1.7e-11	9
Skin	DreVDni	si:rp71-36a1.3	114.262	9.79992	1.43887	6.81085	9.7e-12	3.39e-09	9
Xan	DreVDky	si:rp71-36a1.3	97.917	5.42688	1.54014	3.52362	0.000425688	0.012233	9
Xan	DreVDni	si:rp71-36a1.3	36.3281	8.03153	2.07304	3.87428	0.000106939	0.0112405	9
Irido	DreVDal	zgc:171497	134.089	4.1154	1.11678	3.68505	0.000228662	0.00522671	9
Irido	DreVDky	zgc:171497	93.4836	3.20615	0.782394	4.09787	4.1697e-05	0.00114575	9
Mel	DreVDal	zgc:171497	55.0564	3.24093	1.0075	3.2168	0.0012963	0.0401705	9
Mel	DreVDky	zgc:171497	76.3653	4.74977	1.48111	3.20689	0.00134179	0.0274132	9
Skin	DreVDae	zgc:171497	165.788	2.67959	0.578662	4.63067	3.64e-06	0.000235934	9
Skin	DreVDal	zgc:171497	320.056	3.5065	0.516339	6.79109	1.11e-11	6.88e-10	9
Skin	DreVDky	zgc:171497	191.395	3.30978	0.561677	5.89267	3.8e-09	4.85e-07	9
Skin	DreVDni	zgc:171497	132.007	5.2409	1.02216	5.12727	2.94e-07	3.48e-05	9
Xan	DreVDal	zgc:171497	30.0166	6.01678	1.52283	3.95107	7.78041e-05	0.00617861	9
Irido	DreVDal	sumo2b	589.438	4.20682	0.649957	6.47245	9.64238e-11	1.7986e-08	8
Irido	DreVDky	sumo2b	325.722	3.22031	0.376735	8.54794	1.25301e-17	3.32048e-15	8
Mel	DreVDal	sumo2b	89.3849	4.68514	1.02052	4.59093	4.41265e-06	0.000753792	8
Mel	DreVDky	sumo2b	720.674	3.46041	0.848459	4.07846	4.53348e-05	0.00204513	8
Skin	DreVDal	sumo2b	186.943	3.70356	0.377142	9.82005	9.23e-23	2.1e-20	8
Skin	DreVDky	sumo2b	709.801	3.83587	0.697516	5.49933	3.81e-08	3.96e-06	8
Xan	DreVDal	sumo2b	54.2453	5.13654	1.10569	4.64556	3.39155e-06	0.000459997	8
Xan	DreVDky	sumo2b	309.665	4.17525	0.793957	5.25878	1.45012e-07	1.38618e-05	8
Irido	DreVDae	mdkb	579.174	-3.63614	1.10904	-3.27864	0.00104309	0.0198704	8
Irido	DreVDal	mdkb	3063.61	-4.56328	0.638273	-7.14942	8.71427e-13	2.743e-10	8
Irido	DreVDky	mdkb	311.996	-4.80916	0.517035	-9.30142	1.38579e-20	6.19053e-18	8
Irido	DreVDni	mdkb	4532.93	-8.09558	0.958519	-8.44592	3.01651e-17	4.33081e-14	8
Skin	DreVDal	mdkb	155.303	-3.59539	0.634808	-5.66374	1.48e-08	5.21e-07	8
Skin	DreVDky	mdkb	188.244	-3.23207	1.04208	-3.10154	0.00192517	0.0335199	8
Skin	DreVDni	mdkb	197.233	-5.68271	0.93193	-6.09778	1.08e-09	2.2e-07	8
Xan	DreVDal	mdkb	75.0992	-3.05064	0.923229	-3.30431	0.000952096	0.0360332	8
Irido	DreVDal	aldh9a1a.2	120.882	-2.5918	0.613988	-4.22126	2.42936e-05	0.000828561	8
Irido	DreVDky	aldh9a1a.2	68.8436	-2.45819	0.709619	-3.46411	0.000531998	0.00930402	8
Irido	DreVDni	aldh9a1a.2	305.14	-3.0535	0.700713	-4.3577	1.31438e-05	0.000796224	8
Skin	DreVDae	aldh9a1a.2	170.395	-1.56006	0.502395	-3.10524	0.00190121	0.0396935	8
Skin	DreVDal	aldh9a1a.2	139.304	-3.4276	0.470727	-7.28151	3.3e-13	2.53e-11	8
Skin	DreVDky	aldh9a1a.2	289.242	-4.85323	1.19889	-4.04809	5.16e-05	0.0020951	8
Skin	DreVDni	aldh9a1a.2	90.2362	-2.94068	0.671245	-4.38094	1.18e-05	0.000834398	8
Xan	DreVDky	aldh9a1a.2	156.84	-2.51213	0.713394	-3.52138	0.000429308	0.0122857	8
Irido	DreVDni	atp1a1a.4	43.7477	-3.56988	0.929686	-3.83988	0.000123093	0.00496418	8
Mel	DreVDae	atp1a1a.4	283.929	-7.29409	1.48498	-4.91191	9.01912e-07	9.70785e-05	8
Mel	DreVDal	atp1a1a.4	37.3394	-4.18354	1.16298	-3.59725	0.000321596	0.017115	8
Skin	DreVDae	atp1a1a.4	74.0804	-4.09152	0.791133	-5.17173	2.32e-07	2.03e-05	8
Skin	DreVDal	atp1a1a.4	90.8594	-3.26046	0.807204	-4.03921	5.36e-05	0.000775493	8
Skin	DreVDky	atp1a1a.4	51.1961	-2.05221	0.608634	-3.37184	0.000746686	0.0168052	8
Skin	DreVDni	atp1a1a.4	86.6825	-3.08886	0.761133	-4.05824	4.94e-05	0.00269895	8
Xan	DreVDae	atp1a1a.4	38.8628	-5.11783	1.55408	-3.29316	0.000990695	0.0402289	8
Irido	DreVDal	bloc1s6	567.56	1.70142	0.552909	3.07721	0.00208945	0.0298311	8
Irido	DreVDky	bloc1s6	247.258	3.31179	0.425798	7.77783	7.37777e-15	1.35023e-12	8
Irido	DreVDni	bloc1s6	657.731	8.94929	1.01268	8.83726	9.80965e-19	1.76046e-15	8
Mel	DreVDni	bloc1s6	577.893	7.91931	1.50086	5.27653	1.31655e-07	2.41302e-05	8
Skin	DreVDky	bloc1s6	306.451	2.70065	0.508675	5.30919	1.1e-07	1.03e-05	8
Skin	DreVDni	bloc1s6	345.08	9.58955	1.20195	7.9783	1.48e-15	1.09e-12	8
Xan	DreVDky	bloc1s6	380.136	2.65994	0.699589	3.80215	0.000143448	0.00530797	8
Xan	DreVDni	bloc1s6	554.317	8.03555	1.8887	4.25454	2.0948e-05	0.0030308	8
Irido	DreVDky	BX511259.2	564.21	-8.55374	0.775831	-11.0253	2.88648e-28	3.00867e-25	8
Mel	DreVDae	BX511259.2	21.9401	-8.07897	1.92205	-4.2033	2.6305e-05	0.00188239	8
Mel	DreVDal	BX511259.2	49.0767	-5.49666	1.49369	-3.67992	0.000233307	0.0138625	8
Mel	DreVDky	BX511259.2	12.876	-7.372	1.95266	-3.77535	0.00015978	0.00557925	8
Mel	DreVDni	BX511259.2	17.8718	-8.35634	2.17331	-3.84498	0.000120562	0.00838555	8
Skin	DreVDky	BX511259.2	652.899	-10.6534	1.25746	-8.47218	2.41e-17	1.18e-14	8
Xan	DreVDky	BX511259.2	194.724	-10.3602	1.75995	-5.88665	3.94107e-09	5.02304e-07	8
Xan	DreVDni	BX511259.2	19.6089	-7.4303	2.02545	-3.66846	0.000244014	0.0208395	8
Irido	DreVDal	CABZ01112656.1	592.015	5.9213	0.691809	8.55914	1.13708e-17	7.80917e-15	8
Irido	DreVDky	CABZ01112656.1	332.272	-1.09248	0.306966	-3.55895	0.000372341	0.00696357	8
Mel	DreVDal	CABZ01112656.1	120.029	7.30043	1.20333	6.06685	1.30445e-09	6.36667e-07	8
Mel	DreVDni	CABZ01112656.1	232.018	10.7791	1.75714	6.13445	8.54562e-10	5.26838e-07	8
Skin	DreVDal	CABZ01112656.1	344.314	5.73132	0.447984	12.7936	1.78e-37	9.91e-35	8
Skin	DreVDni	CABZ01112656.1	197.07	10.5868	1.38789	7.62799	2.38e-14	1.53e-11	8
Xan	DreVDal	CABZ01112656.1	89.1514	7.54324	1.17936	6.39606	1.59442e-10	5.638e-08	8
Xan	DreVDni	CABZ01112656.1	204.93	10.5277	1.99782	5.26958	1.36736e-07	2.95014e-05	8
Irido	DreVDae	cdc37	651.07	2.73747	0.832494	3.28828	0.00100801	0.0194254	8
Irido	DreVDal	cdc37	297.224	3.98311	0.603232	6.60295	4.03058e-11	8.45806e-09	8
Mel	DreVDky	cdc37	587.629	9.90523	1.29104	7.67231	1.68932e-14	9.8156e-12	8
Skin	DreVDae	cdc37	308.921	2.34116	0.559069	4.18762	2.82e-05	0.00136198	8
Skin	DreVDal	cdc37	384.596	3.33975	0.368744	9.05709	1.34e-19	2.28e-17	8
Skin	DreVDky	cdc37	413.684	11.9144	1.30054	9.16109	5.14e-20	3.95e-17	8
Xan	DreVDal	cdc37	85.5276	4.32488	0.989213	4.37204	1.2309e-05	0.00146833	8
Xan	DreVDky	cdc37	365.679	11.893	1.43867	8.26663	1.37796e-16	1.1359e-13	8
Mel	DreVDae	cfp	680.765	-4.1848	1.14562	-3.65286	0.000259336	0.0123721	8
Mel	DreVDal	cfp	193.266	-3.4455	0.91668	-3.75867	0.000170819	0.0111695	8
Skin	DreVDae	cfp	371.892	-4.78882	0.552408	-8.669	4.36e-18	1.92e-15	8
Skin	DreVDal	cfp	261.424	-2.22534	0.366026	-6.07974	1.2e-09	5.36e-08	8
Skin	DreVDky	cfp	346.757	-4.12239	0.759264	-5.42945	5.65e-08	5.65e-06	8
Xan	DreVDae	cfp	202.533	-4.30654	1.33619	-3.223	0.00126854	0.0457541	8
Xan	DreVDal	cfp	73.4069	-4.04496	1.02833	-3.93353	8.37074e-05	0.00641231	8
Xan	DreVDky	cfp	106.991	-3.94053	0.950577	-4.14541	3.39205e-05	0.00167353	8
Mel	DreVDal	CYTL1	50.8664	8.80187	1.60798	5.47388	4.40295e-08	1.33713e-05	8
Mel	DreVDni	CYTL1	32.7842	7.95723	1.8828	4.22629	2.37581e-05	0.00245977	8
Skin	DreVDae	CYTL1	361.464	-2.88814	0.61246	-4.71563	2.41e-06	0.000165185	8
Skin	DreVDal	CYTL1	112.912	10.084	1.26118	7.99574	1.29e-15	1.37e-13	8
Skin	DreVDni	CYTL1	47.3148	8.5283	1.53613	5.55181	2.83e-08	4.35e-06	8
Xan	DreVDae	CYTL1	285.844	-4.9682	1.4241	-3.48866	0.000485447	0.0253938	8
Xan	DreVDal	CYTL1	40.0493	8.29501	1.48039	5.60327	2.10342e-08	5.07951e-06	8
Xan	DreVDni	CYTL1	50.2546	8.50006	2.03046	4.18627	2.83575e-05	0.00379065	8
Irido	DreVDal	hsp70.3	742.981	4.35033	0.909974	4.78072	1.74665e-06	8.73845e-05	8
Irido	DreVDky	hsp70.3	941.339	1.9997	0.467903	4.27375	1.92214e-05	0.000597469	8
Mel	DreVDal	hsp70.3	431.712	4.05357	0.916127	4.42468	9.65856e-06	0.00148308	8
Skin	DreVDae	hsp70.3	3838.77	1.83951	0.406768	4.52226	6.12e-06	0.000371638	8
Skin	DreVDal	hsp70.3	3591.98	4.73129	0.207911	22.7564	1.24e-114	1.17e-110	8
Skin	DreVDky	hsp70.3	2247.03	2.74419	0.545221	5.03316	4.82e-07	3.78e-05	8
Xan	DreVDal	hsp70.3	163.852	4.91261	0.920371	5.33764	9.41652e-08	1.90271e-05	8
Xan	DreVDky	hsp70.3	769.463	3.49221	1.09689	3.18373	0.00145388	0.0298697	8
Mel	DreVDky	ift27	28.265	8.17542	1.83277	4.4607	8.16934e-06	0.0005182	8
Mel	DreVDni	ift27	44.3441	8.38968	2.0828	4.02807	5.62362e-05	0.00460961	8
Skin	DreVDal	ift27	113.528	2.04569	0.466635	4.38393	1.17e-05	0.000204685	8
Skin	DreVDky	ift27	81.3064	9.56914	1.36405	7.01523	2.3e-12	5.14e-10	8
Skin	DreVDni	ift27	54.1211	8.72222	1.50858	5.78174	7.39e-09	1.25e-06	8
Xan	DreVDal	ift27	20.4889	6.35611	1.5528	4.09331	4.25257e-05	0.00408783	8
Xan	DreVDky	ift27	56.5833	9.20188	1.8173	5.06349	4.1164e-07	3.65563e-05	8
Xan	DreVDni	ift27	20.0935	7.1765	2.1128	3.39668	0.000682096	0.0407204	8
Mel	DreVDae	LO018493.1	36.2077	6.92148	1.74009	3.97766	6.95981e-05	0.00427569	8
Mel	DreVDni	LO018493.1	75.6548	6.294	1.34224	4.68917	2.74312e-06	0.000379642	8
Skin	DreVDae	LO018493.1	234.702	5.20912	0.946104	5.50586	3.67e-08	3.71e-06	8
Skin	DreVDal	LO018493.1	258.806	3.38449	0.428771	7.89347	2.94e-15	2.99e-13	8
Skin	DreVDky	LO018493.1	254.193	2.72387	0.677757	4.01895	5.85e-05	0.0023187	8
Skin	DreVDni	LO018493.1	158.603	4.85812	1.05415	4.60858	4.05e-06	0.000335522	8
Xan	DreVDae	LO018493.1	169.064	5.28199	1.31843	4.00628	6.17e-05	0.00527782	8
Xan	DreVDky	LO018493.1	68.5525	4.07742	1.34988	3.02058	0.00252288	0.0442952	8
Irido	DreVDal	lrmda	207.863	2.17324	0.623188	3.48729	0.000487947	0.00949893	8
Irido	DreVDky	lrmda	57.8554	3.27403	0.617057	5.30589	1.12126e-07	6.37489e-06	8
Mel	DreVDal	lrmda	43.9319	3.5716	1.09858	3.2511	0.0011496	0.0373169	8
Skin	DreVDae	lrmda	79.5575	2.67623	0.672587	3.979	6.92e-05	0.00290782	8
Skin	DreVDal	lrmda	55.3341	4.50509	0.731952	6.15489	7.51e-10	3.52e-08	8
Skin	DreVDky	lrmda	48.5182	2.81313	0.914528	3.07605	0.00209764	0.0357833	8
Xan	DreVDal	lrmda	28.1714	6.29277	1.46267	4.30226	1.69065e-05	0.00185991	8
Xan	DreVDky	lrmda	44.6885	3.6239	1.19321	3.0371	0.00238865	0.0424804	8
Irido	DreVDal	mhc1zba	3560.26	4.73164	0.474074	9.98081	1.84959e-23	3.10505e-20	8
Mel	DreVDal	mhc1zba	1425.32	4.58481	0.777214	5.89903	3.65645e-09	1.6119e-06	8
Mel	DreVDky	mhc1zba	5712.66	2.25391	0.747121	3.01679	0.00255468	0.0429008	8
Skin	DreVDae	mhc1zba	5053.21	2.31066	0.420715	5.49222	3.97e-08	3.96e-06	8
Skin	DreVDal	mhc1zba	7208.4	4.33115	0.241081	17.9656	3.63e-72	1.14e-68	8
Skin	DreVDky	mhc1zba	10116.3	1.36829	0.400589	3.4157	0.000636173	0.0149256	8
Skin	DreVDni	mhc1zba	5689.63	1.95396	0.554115	3.52628	0.000421448	0.0142346	8
Xan	DreVDal	mhc1zba	870.432	4.6911	0.686125	6.83709	8.0817e-12	3.20067e-09	8
Irido	DreVDky	myg1	309.082	1.28461	0.411454	3.12213	0.00179546	0.0246246	8
Irido	DreVDni	myg1	508.653	2.19214	0.721601	3.03789	0.00238241	0.0446026	8
Mel	DreVDae	myg1	132.185	10.0798	1.60185	6.29259	3.12213e-10	9.03242e-08	8
Mel	DreVDal	myg1	119.413	10.0336	1.54911	6.47702	9.35531e-11	5.81135e-08	8
Skin	DreVDae	myg1	394.144	11.8658	1.30211	9.1127	8.04e-20	4.65e-17	8
Skin	DreVDal	myg1	333.084	11.6445	1.22864	9.47753	2.6e-21	5.18e-19	8
Xan	DreVDae	myg1	396.74	11.7792	2.00539	5.87375	4.26e-09	6.72e-07	8
Xan	DreVDal	myg1	123.267	9.96207	1.3783	7.2278	4.90886e-13	2.11316e-10	8
Irido	DreVDae	nfyba	258.679	-5.33498	1.1895	-4.48505	7.29e-06	0.000451041	8
Irido	DreVDal	nfyba	200.989	-4.32022	0.753578	-5.73295	9.87006e-09	9.57739e-07	8
Irido	DreVDky	nfyba	119.402	-2.39129	0.70812	-3.37696	0.000732929	0.0121263	8
Mel	DreVDae	nfyba	77.1261	-4.45299	1.3656	-3.26083	0.00111085	0.0362425	8
Skin	DreVDae	nfyba	167.888	-2.89446	0.553597	-5.22846	1.71e-07	1.54e-05	8
Skin	DreVDal	nfyba	196.284	-3.14194	0.512659	-6.1287	8.86e-10	4.06e-08	8
Skin	DreVDky	nfyba	139.5	-2.55009	0.617562	-4.12929	3.64e-05	0.00157389	8
Xan	DreVDky	nfyba	84.9512	-4.12593	1.05151	-3.92383	8.71533e-05	0.00354931	8
Irido	DreVDal	nup54	115.706	2.33942	0.808079	2.89505	0.00379103	0.0468729	8
Mel	DreVDae	nup54	74.2893	9.25263	1.59626	5.79644	6.7738e-09	9.91258e-07	8
Mel	DreVDni	nup54	204.575	6.50031	1.41153	4.60516	4.12158e-06	0.000537509	8
Skin	DreVDae	nup54	279.287	11.3682	1.30317	8.7235	2.7e-18	1.26e-15	8
Skin	DreVDal	nup54	445.532	2.58137	0.272742	9.46451	2.95e-21	5.81e-19	8
Skin	DreVDni	nup54	203.261	10.6316	1.39636	7.61378	2.66e-14	1.64e-11	8
Xan	DreVDae	nup54	162.314	10.4898	1.91752	5.47052	4.49e-08	6.31e-06	8
Xan	DreVDni	nup54	54.1264	8.6069	2.06363	4.17076	3.03579e-05	0.00401443	8
Irido	DreVDae	plpbp	36.1394	-3.74726	1.23273	-3.03981	0.00236724	0.0355488	8
Irido	DreVDal	plpbp	209.523	-3.89548	1.22117	-3.18997	0.00142288	0.0218257	8
Irido	DreVDni	plpbp	48.1101	-4.34998	1.19767	-3.63202	0.000281208	0.0092696	8
Mel	DreVDal	plpbp	59.0692	-4.51939	1.22264	-3.69641	0.00021867	0.0131068	8
Mel	DreVDni	plpbp	43.9029	-6.02146	1.73141	-3.47779	0.000505572	0.0235638	8
Skin	DreVDal	plpbp	182.515	-4.0939	0.478653	-8.55297	1.2e-17	1.64e-15	8
Skin	DreVDky	plpbp	52.6253	-2.84749	0.662929	-4.29532	1.74e-05	0.000857195	8
Skin	DreVDni	plpbp	134.139	-4.45885	0.760263	-5.86488	4.49e-09	8.14e-07	8
Irido	DreVDal	ppp1cbl	709.925	1.6285	0.502705	3.23948	0.00119749	0.0191351	8
Mel	DreVDae	ppp1cbl	613.916	12.3165	1.54359	7.97912	1.4738e-15	8.34556e-13	8
Mel	DreVDky	ppp1cbl	2091.83	9.48936	0.949662	9.99235	1.64625e-23	3.98557e-20	8
Skin	DreVDae	ppp1cbl	1352.05	13.6435	1.26826	10.7577	5.45e-27	7.03e-24	8
Skin	DreVDal	ppp1cbl	1775.49	1.13622	0.214926	5.28658	1.25e-07	3.62e-06	8
Skin	DreVDky	ppp1cbl	1439.88	9.53364	0.614132	15.5238	2.4e-54	4.24e-50	8
Xan	DreVDae	ppp1cbl	604.755	12.3876	1.86342	6.64777	2.98e-11	5.48e-09	8
Xan	DreVDky	ppp1cbl	1379.33	9.02053	0.778902	11.5811	5.13901e-31	1.41477e-27	8
Irido	DreVDal	rps17	1362.99	-2.16718	0.589726	-3.6749	0.000237945	0.0053819	8
Mel	DreVDal	RPS17	254	11.122	1.50228	7.4034	1.32742e-13	1.20937e-10	8
Mel	DreVDni	RPS17	287.635	5.78639	1.38731	4.17094	3.03352e-05	0.00293883	8
Skin	DreVDal	RPS17	650.976	12.6117	1.21193	10.4063	2.32e-25	6.36e-23	8
Skin	DreVDal	rps17	1583.02	-2.1622	0.222608	-9.71302	2.65e-22	5.7e-20	8
Skin	DreVDni	RPS17	225.066	5.68812	0.959119	5.93057	3.02e-09	5.74e-07	8
Xan	DreVDal	RPS17	239.262	10.96	1.29835	8.44151	3.13255e-17	2.81958e-14	8
Xan	DreVDni	RPS17	270.95	5.52439	1.48113	3.72984	0.0001916	0.0168307	8
Irido	DreVDae	SCCPDH (1 of many)	683.382	-3.45008	0.861221	-4.00603	6.17e-05	0.002574	8
Irido	DreVDal	SCCPDH (1 of many)	272.556	-3.07862	0.695882	-4.42405	9.68676e-06	0.000385151	8
Irido	DreVDky	SCCPDH (1 of many)	146.091	-3.46431	0.508903	-6.80741	9.93703e-12	1.19512e-09	8
Mel	DreVDae	SCCPDH (1 of many)	148.299	-4.51988	1.19826	-3.77205	0.000161914	0.00857222	8
Mel	DreVDky	SCCPDH (1 of many)	97.8787	-4.99045	1.43679	-3.47334	0.00051403	0.0135024	8
Skin	DreVDae	SCCPDH (1 of many)	120.598	-3.73059	0.720811	-5.17554	2.27e-07	1.99e-05	8
Skin	DreVDky	SCCPDH (1 of many)	100.655	-3.76682	0.891814	-4.22377	2.4e-05	0.00110966	8
Xan	DreVDky	SCCPDH (1 of many)	49.0533	-4.30286	1.01103	-4.25593	2.08182e-05	0.00111503	8
Irido	DreVDky	si:ch1073-190k2.1	1628.15	-4.98244	1.29136	-3.8583	0.000114178	0.00261756	8
Mel	DreVDky	si:ch1073-190k2.1	371.692	-7.14141	1.00598	-7.09896	1.25699e-12	3.88492e-10	8
Mel	DreVDni	si:ch1073-190k2.1	179.13	-6.76315	1.76739	-3.82663	0.00012991	0.00872463	8
Skin	DreVDae	si:ch1073-190k2.1	312.883	-2.53226	0.665824	-3.8032	0.000142838	0.00536924	8
Skin	DreVDky	si:ch1073-190k2.1	1990.44	-6.70546	0.718651	-9.33061	1.05e-20	8.46e-18	8
Skin	DreVDni	si:ch1073-190k2.1	238.124	-6.65095	0.781549	-8.50996	1.74e-17	1.49e-14	8
Xan	DreVDky	si:ch1073-190k2.1	567.282	-7.00922	0.971074	-7.21801	5.27546e-13	1.65038e-10	8
Xan	DreVDni	si:ch1073-190k2.1	97.4183	-6.8142	1.72998	-3.93888	8.18624e-05	0.00915222	8
Mel	DreVDae	si:dkey-102g19.3	14.2214	6.76262	1.94822	3.47118	0.000518174	0.0205128	8
Mel	DreVDal	si:dkey-102g19.3	32.2261	8.14409	1.67262	4.86907	1.12124e-06	0.00023942	8
Mel	DreVDky	si:dkey-102g19.3	66.2513	9.4004	1.78275	5.27297	1.34234e-07	1.31749e-05	8
Mel	DreVDni	si:dkey-102g19.3	78.1867	9.21027	1.90517	4.83436	1.33576e-06	0.000199741	8
Skin	DreVDae	si:dkey-102g19.3	19.7286	7.53496	1.72769	4.36129	1.29e-05	0.000688156	8
Skin	DreVDal	si:dkey-102g19.3	15.4373	7.21262	1.67518	4.30558	1.67e-05	0.000280417	8
Skin	DreVDky	si:dkey-102g19.3	10.8824	6.62728	2.01883	3.28274	0.00102803	0.0211219	8
Xan	DreVDal	si:dkey-102g19.3	28.2348	7.73175	1.62193	4.76701	1.86983e-06	0.000280503	8
Irido	DreVDal	srsf3a	223.754	-3.64884	1.11394	-3.27561	0.00105435	0.017391	8
Irido	DreVDky	srsf3a	56.0032	-2.79675	0.725195	-3.85655	0.000114999	0.00263251	8
Irido	DreVDni	srsf3a	298.639	-4.20837	1.11268	-3.78218	0.000155459	0.00589018	8
Mel	DreVDni	srsf3a	330.412	-6.87659	1.00597	-6.83574	8.15805e-12	8.51135e-09	8
Skin	DreVDae	srsf3a	235.905	-3.64085	0.813193	-4.47723	7.56e-06	0.000438665	8
Skin	DreVDal	srsf3a	180.661	-3.94035	0.388874	-10.1327	3.95e-24	9.71e-22	8
Skin	DreVDky	srsf3a	175.667	-3.11434	0.831677	-3.74465	0.000180643	0.00582073	8
Xan	DreVDal	srsf3a	75.2893	-4.96646	1.03655	-4.79133	1.65682e-06	0.000252371	8
Irido	DreVDky	stard4	32.2062	-2.89464	0.798959	-3.62301	0.000291194	0.00564865	8
Mel	DreVDae	stard4	10.8911	6.38204	1.93661	3.29547	0.000982568	0.0332389	8
Mel	DreVDni	stard4	114.81	-4.07109	1.14304	-3.56164	0.000368548	0.0187214	8
Skin	DreVDae	stard4	45.5229	8.74846	1.46255	5.98164	2.21e-09	2.85e-07	8
Skin	DreVDal	stard4	34.066	8.35697	1.449	5.7674	8.05e-09	2.96e-07	8
Skin	DreVDni	stard4	86.1826	-3.17627	0.931178	-3.41102	0.000647204	0.0195725	8
Xan	DreVDae	stard4	12.6422	6.81251	2.13747	3.18719	0.00143663	0.0494524	8
Xan	DreVDal	stard4	12.557	6.45708	1.83671	3.51557	0.000438819	0.0215612	8
Mel	DreVDae	wu:fj16a03	99.8051	4.65263	1.31421	3.54024	0.000399763	0.0168496	8
Mel	DreVDky	wu:fj16a03	428.596	4.2386	1.00327	4.22477	2.39181e-05	0.00125427	8
Skin	DreVDae	wu:fj16a03	283.637	3.08546	0.833627	3.70124	0.000214545	0.00743436	8
Skin	DreVDal	wu:fj16a03	187.486	1.90411	0.382449	4.97873	6.4e-07	1.59e-05	8
Skin	DreVDky	wu:fj16a03	307.867	2.39275	0.70016	3.41743	0.000632148	0.0149082	8
Skin	DreVDni	wu:fj16a03	172.598	3.49826	0.725833	4.81965	1.44e-06	0.00013665	8
Xan	DreVDae	wu:fj16a03	216.78	5.79006	1.79605	3.22377	0.00126515	0.0457541	8
Xan	DreVDni	wu:fj16a03	145.705	5.81403	1.63413	3.55786	0.000373883	0.0272072	8
Irido	DreVDal	ypel5	266.194	2.92582	0.561543	5.21033	1.88505e-07	1.27719e-05	8
Irido	DreVDky	ypel5	100.247	-2.06642	0.442735	-4.66739	3.05055e-06	0.000118521	8
Mel	DreVDae	ypel5	76.5169	9.26932	1.66864	5.55502	2.77577e-08	3.57937e-06	8
Mel	DreVDal	ypel5	68.6714	7.12588	1.32754	5.36772	7.97397e-08	2.31856e-05	8
Skin	DreVDae	ypel5	103.58	8.97391	1.34132	6.69036	2.23e-11	3.97e-09	8
Skin	DreVDal	ypel5	264.159	9.47086	1.0983	8.6232	6.51e-18	9.33e-16	8
Xan	DreVDae	ypel5	61.0415	9.07709	2.05481	4.41747	9.99e-06	0.00102242	8
Xan	DreVDal	ypel5	57.0887	7.30432	1.30581	5.5937	2.22287e-08	5.24014e-06	8
Irido	DreVDal	zgc:114174	67.118	3.91588	0.816573	4.79551	1.62265e-06	8.22705e-05	8
Irido	DreVDky	zgc:114174	61.7718	3.24104	0.686787	4.71913	2.3686e-06	9.54458e-05	8
Irido	DreVDni	zgc:114174	115.785	3.51013	0.916601	3.82951	0.0001284	0.0051065	8
Mel	DreVDal	zgc:114174	24.6241	5.13774	1.52268	3.37415	0.000740447	0.028424	8
Mel	DreVDni	zgc:114174	59.8831	4.6867	1.15876	4.0446	5.24132e-05	0.00447095	8
Skin	DreVDae	zgc:114174	99.9142	3.21801	0.676575	4.75632	1.97e-06	0.000137147	8
Skin	DreVDal	zgc:114174	89.0836	2.54149	0.540833	4.69922	2.61e-06	5.6e-05	8
Skin	DreVDky	zgc:114174	69.0846	4.21153	0.750621	5.61072	2.01e-08	2.24e-06	8
Mel	DreVDal	zgc:162509	52.5493	-4.98615	1.10378	-4.51736	6.26155e-06	0.0010187	8
Mel	DreVDky	zgc:162509	48.7013	-6.86564	1.58038	-4.3443	1.3972e-05	0.000799042	8
Skin	DreVDae	zgc:162509	72.2141	-3.09316	0.951187	-3.2519	0.00114638	0.0268422	8
Skin	DreVDal	zgc:162509	92.2804	-2.71471	0.527948	-5.142	2.72e-07	7.32e-06	8
Skin	DreVDky	zgc:162509	163.722	-5.13099	1.07487	-4.77359	1.81e-06	0.000120808	8
Skin	DreVDni	zgc:162509	136.365	-2.88741	0.698856	-4.13163	3.6e-05	0.00212437	8
Xan	DreVDal	zgc:162509	28.4245	-4.07029	1.29002	-3.15521	0.0016038	0.0484292	8
Xan	DreVDky	zgc:162509	66.2522	-5.17853	1.59894	-3.23873	0.00120063	0.0258633	8
Irido	DreVDal	znf1179	81.1793	4.17855	0.937244	4.45833	8.25988e-06	0.000336384	8
Irido	DreVDky	znf1179	54.7449	3.64235	0.796478	4.57307	4.80637e-06	0.00017935	8
Irido	DreVDni	znf1179	167.411	5.94663	0.936434	6.35029	2.14908e-10	7.51442e-08	8
Mel	DreVDal	znf1179	29.6168	6.60986	1.63457	4.0438	5.25915e-05	0.00521398	8
Skin	DreVDae	znf1179	51.9215	3.74862	0.872496	4.29643	1.74e-05	0.000895367	8
Skin	DreVDal	znf1179	113.054	5.49166	0.731641	7.50596	6.1e-14	5.22e-12	8
Skin	DreVDky	znf1179	48.3924	2.92473	0.763678	3.8298	0.000128249	0.00443597	8
Skin	DreVDni	znf1179	64.287	4.77682	0.956783	4.99258	5.96e-07	6.41e-05	8
Irido	DreVDky	ms4a17a.11	774.877	-3.90908	0.390584	-10.0083	1.40145e-23	9.95984e-21	7
Irido	DreVDni	ms4a17a.11	1168.3	-2.15031	0.578358	-3.71796	0.000200839	0.00713725	7
Mel	DreVDky	ms4a17a.11	2159.67	-3.02384	0.859667	-3.51746	0.000435697	0.0120322	7
Skin	DreVDae	ms4a17a.11	1794.68	-1.68525	0.403463	-4.17697	2.95e-05	0.00142318	7
Skin	DreVDky	ms4a17a.11	1951.37	-2.72474	0.486444	-5.60134	2.13e-08	2.35e-06	7
Skin	DreVDni	ms4a17a.11	1496.94	-1.7762	0.567082	-3.13217	0.0017352	0.040531	7
Xan	DreVDky	ms4a17a.11	1317.34	-2.95766	0.660365	-4.47882	7.50562e-06	0.000473921	7
Irido	DreVDae	abhd2a	2634.24	3.21749	1.00614	3.19785	0.00138458	0.0244615	7
Irido	DreVDal	abhd2a	1469.89	1.70995	0.533182	3.20706	0.00134099	0.0209308	7
Irido	DreVDky	abhd2a	870.661	2.32039	0.256614	9.04237	1.53316e-19	5.70736e-17	7
Mel	DreVDae	abhd2a	269.614	3.27928	1.04048	3.15169	0.00162331	0.0472839	7
Skin	DreVDae	abhd2a	497.796	4.03291	0.552301	7.302	2.84e-13	6.51e-11	7
Skin	DreVDal	abhd2a	772.688	1.99846	0.373304	5.35343	8.63e-08	2.61e-06	7
Skin	DreVDky	abhd2a	1046.27	2.82106	0.558989	5.04671	4.49e-07	3.53e-05	7
Irido	DreVDky	actr3	665.75	-2.1163	0.327438	-6.46322	1.02498e-10	1.0339e-08	7
Irido	DreVDni	actr3	559.742	5.43417	0.729447	7.4497	9.35518e-14	6.39582e-11	7
Mel	DreVDni	actr3	779.196	5.61065	0.972207	5.77105	7.87807e-09	2.74755e-06	7
Skin	DreVDae	actr3	989.967	-1.50822	0.448845	-3.36022	0.000778802	0.0202573	7
Skin	DreVDky	actr3	1239	-2.20581	0.504481	-4.37242	1.23e-05	0.000646924	7
Skin	DreVDni	actr3	866.974	5.00595	0.560362	8.93342	4.13e-19	3.97e-16	7
Xan	DreVDni	actr3	659.473	6.06992	1.33662	4.54124	5.59254e-06	0.000955237	7
Irido	DreVDae	BX005372.1	211.173	2.98483	0.988967	3.01813	0.0025434	0.0371364	7
Mel	DreVDae	BX005372.1	65.9253	3.8211	1.17205	3.26018	0.00111342	0.0362425	7
Mel	DreVDal	BX005372.1	55.4465	5.63192	1.31399	4.28613	1.81811e-05	0.00225875	7
Skin	DreVDae	BX005372.1	155.723	3.35639	0.622148	5.39484	6.86e-08	6.53e-06	7
Skin	DreVDal	BX005372.1	123.501	6.55408	0.694613	9.43559	3.89e-21	7.5e-19	7
Skin	DreVDni	BX005372.1	83.5533	5.76581	1.06064	5.43618	5.44e-08	7.91e-06	7
Xan	DreVDal	BX005372.1	30.6179	5.94231	1.44058	4.12493	3.70847e-05	0.00367176	7
Mel	DreVDal	BX649384.1	11.5241	6.65757	1.9856	3.35292	0.000799636	0.0301874	7
Mel	DreVDni	BX649384.1	32.3147	4.55632	1.3666	3.33406	0.00085588	0.034401	7
Skin	DreVDae	BX649384.1	26.1493	4.14809	1.15153	3.60224	0.000315484	0.00997943	7
Skin	DreVDal	BX649384.1	35.4342	7.44401	1.38088	5.39076	7.02e-08	2.16e-06	7
Skin	DreVDni	BX649384.1	35.4282	4.07509	1.13533	3.58936	0.000331495	0.0117304	7
Xan	DreVDal	BX649384.1	11.8147	6.28992	1.96211	3.20568	0.00134742	0.0438841	7
Xan	DreVDky	BX649384.1	29.0725	5.77833	1.32589	4.35807	1.31216e-05	0.00075977	7
Mel	DreVDky	CABZ01072487.2	142.775	8.14656	1.7865	4.56007	5.11357e-06	0.000345487	7
Mel	DreVDni	CABZ01072487.2	83.5029	4.85606	1.13818	4.26649	1.9857e-05	0.00210407	7
Skin	DreVDal	CABZ01072487.2	35.9995	1.89758	0.685711	2.76732	0.00565192	0.0360401	7
Skin	DreVDky	CABZ01072487.2	45.8282	5.47539	0.995777	5.49861	3.83e-08	3.96e-06	7
Skin	DreVDni	CABZ01072487.2	31.1006	7.92267	1.75863	4.50502	6.64e-06	0.000515961	7
Xan	DreVDae	CABZ01072487.2	29.4742	8.03134	2.07884	3.86337	0.000111832	0.00826933	7
Xan	DreVDni	CABZ01072487.2	23.8954	7.42643	2.14671	3.45946	0.000541268	0.0348509	7
Irido	DreVDky	capn2l	452.473	-2.59607	0.548094	-4.73655	2.17389e-06	8.85123e-05	7
Skin	DreVDae	capn2l	318.369	-2.4629	0.774888	-3.1784	0.00148089	0.0329273	7
Skin	DreVDal	capn2l	715.052	-2.74099	0.43797	-6.2584	3.89e-10	1.93e-08	7
Skin	DreVDky	capn2l	412.043	-1.91747	0.606081	-3.16372	0.00155765	0.0286136	7
Skin	DreVDni	capn2l	316.004	-3.61613	0.633077	-5.71199	1.12e-08	1.83e-06	7
Xan	DreVDal	capn2l	98.0456	-3.80618	1.058	-3.59753	0.000321259	0.0172706	7
Xan	DreVDky	capn2l	95.1754	-4.20763	1.14145	-3.68623	0.0002276	0.00754919	7
Irido	DreVDal	cldna	1050.86	6.53754	1.01756	6.42472	1.32109e-10	2.37623e-08	7
Irido	DreVDky	cldna	1321.33	1.62307	0.362987	4.47142	7.77014e-06	0.000275359	7
Irido	DreVDni	cldna	599.396	5.49065	1.24623	4.40581	1.05387e-05	0.000690887	7
Mel	DreVDal	cldna	157.523	6.99714	1.31036	5.33985	9.30218e-08	2.64841e-05	7
Skin	DreVDal	cldna	1145.6	2.99001	0.306688	9.74936	1.86e-22	4.08e-20	7
Skin	DreVDni	cldna	1085.46	2.73341	0.69859	3.91276	9.12e-05	0.0043621	7
Xan	DreVDal	cldna	193.122	8.82713	1.21622	7.25782	3.93367e-13	1.85463e-10	7
Irido	DreVDky	cmasa	87.4972	4.74804	0.704393	6.74061	1.57724e-11	1.80001e-09	7
Mel	DreVDky	cmasa	158.664	3.65078	1.11822	3.2648	0.0010954	0.0232969	7
Mel	DreVDni	cmasa	54.9489	8.69963	2.4438	3.55988	0.000371022	0.0187767	7
Skin	DreVDae	cmasa	112.691	5.46823	1.09118	5.01131	5.41e-07	4.32e-05	7
Skin	DreVDal	cmasa	103.062	2.03133	0.524603	3.87212	0.000107893	0.00142797	7
Skin	DreVDky	cmasa	69.9426	3.36556	0.751396	4.47908	7.5e-06	0.000418336	7
Skin	DreVDni	cmasa	41.5399	5.65465	1.44485	3.91367	9.09e-05	0.0043592	7
Mel	DreVDal	cst14b.2	16.77	7.19723	1.9798	3.63534	0.000277619	0.015687	7
Mel	DreVDni	cst14b.2	26.345	7.63781	2.37538	3.2154	0.00130261	0.0469874	7
Skin	DreVDae	cst14b.2	126.019	10.2231	1.46745	6.96659	3.25e-12	6.57e-10	7
Skin	DreVDal	cst14b.2	52.9766	8.99099	1.36993	6.56311	5.27e-11	2.95e-09	7
Skin	DreVDky	cst14b.2	181.55	4.20178	1.04233	4.03114	5.55e-05	0.00221157	7
Xan	DreVDal	cst14b.2	56.0341	6.85173	1.40676	4.87059	1.11265e-06	0.000180596	7
Xan	DreVDky	cst14b.2	434.785	10.4678	1.70239	6.14887	7.80345e-10	1.1907e-07	7
Irido	DreVDky	ddx61	50.2502	2.85365	0.931785	3.06256	0.00219455	0.0289551	7
Mel	DreVDky	ddx61	54.399	4.01162	1.16016	3.45782	0.000544573	0.0141268	7
Mel	DreVDni	ddx61	79.1627	7.675	1.83491	4.18277	2.87983e-05	0.00285103	7
Skin	DreVDky	ddx61	158.258	4.53528	0.836508	5.42168	5.9e-08	5.83e-06	7
Skin	DreVDni	ddx61	131.277	5.01326	0.912669	5.49296	3.95e-08	5.85e-06	7
Xan	DreVDky	ddx61	40.7385	6.89385	1.56769	4.39745	1.09529e-05	0.000649855	7
Xan	DreVDni	ddx61	143.905	8.07046	1.92108	4.20099	2.65749e-05	0.00359141	7
Irido	DreVDal	fdx2	112.205	2.10815	0.634699	3.3215	0.000895334	0.0153548	7
Mel	DreVDae	fdx2	47.9195	8.60874	1.62881	5.28528	1.25512e-07	1.50113e-05	7
Mel	DreVDky	fdx2	213.215	11.0876	1.59674	6.9439	3.81426e-12	9.23433e-10	7
Skin	DreVDae	fdx2	80.8636	9.57913	1.37211	6.98133	2.92e-12	6.05e-10	7
Skin	DreVDky	fdx2	191.311	10.794	1.41749	7.61485	2.64e-14	8.49e-12	7
Xan	DreVDae	fdx2	17.9194	7.31329	2.03721	3.58986	0.00033086	0.0191467	7
Xan	DreVDky	fdx2	125.061	6.58471	1.05097	6.26537	3.71935e-10	6.3206e-08	7
Irido	DreVDky	FO681393.1	21.3512	-3.46683	0.924752	-3.74892	0.000177594	0.00376755	7
Irido	DreVDni	FO681393.1	55.9018	-3.98489	0.958861	-4.15586	3.24063e-05	0.00169802	7
Mel	DreVDae	FO681393.1	24.562	-5.87836	1.65209	-3.55814	0.000373497	0.016269	7
Mel	DreVDky	FO681393.1	55.535	-4.78351	1.1269	-4.24484	2.18752e-05	0.0011597	7
Mel	DreVDni	FO681393.1	67.0671	-4.33843	1.06567	-4.0711	4.67926e-05	0.0040945	7
Skin	DreVDae	FO681393.1	24.7417	-3.56327	1.06181	-3.35586	0.000791178	0.0204693	7
Skin	DreVDni	FO681393.1	36.6487	-4.12637	1.05917	-3.89584	9.79e-05	0.00462069	7
Irido	DreVDal	fthl28	745.738	-2.81851	0.804259	-3.50448	0.000457502	0.00902402	7
Mel	DreVDal	fthl28	1380.67	-3.93529	0.790169	-4.98031	6.34824e-07	0.000149578	7
Mel	DreVDky	fthl28	807.494	-2.69083	0.771474	-3.48791	0.000486809	0.0130414	7
Skin	DreVDae	fthl28	683.293	-2.60401	0.625581	-4.16255	3.15e-05	0.00149467	7
Skin	DreVDal	fthl28	1845.44	-3.60562	0.301308	-11.9666	5.32e-33	2.45e-30	7
Skin	DreVDky	fthl28	1046.74	-2.66782	0.514741	-5.18285	2.19e-07	1.88e-05	7
Xan	DreVDal	fthl28	480.861	-2.97748	0.694257	-4.28873	1.79697e-05	0.00194372	7
Irido	DreVDae	il4r.1	95.4974	4.97869	1.32234	3.76506	0.000166511	0.00536902	7
Irido	DreVDky	il4r.1	102.87	2.78996	0.596847	4.67449	2.94684e-06	0.000115763	7
Skin	DreVDae	il4r.1	201.773	2.89887	0.615215	4.71197	2.45e-06	0.000167196	7
Skin	DreVDal	il4r.1	248.054	2.98734	0.346639	8.61802	6.81e-18	9.69e-16	7
Skin	DreVDky	il4r.1	598.495	3.48905	0.756183	4.61403	3.95e-06	0.000240078	7
Xan	DreVDal	il4r.1	40.1824	4.1767	1.18872	3.51361	0.000442058	0.0215612	7
Xan	DreVDky	il4r.1	104.32	3.97901	0.819974	4.85261	1.21847e-06	9.86604e-05	7
Mel	DreVDky	klhdc3	192.16	7.14788	1.14124	6.26327	3.76996e-10	5.8258e-08	7
Skin	DreVDae	klhdc3	106.3	4.94399	0.859897	5.74952	8.95e-09	1.02e-06	7
Skin	DreVDal	klhdc3	146.874	1.35532	0.405211	3.34471	0.000823675	0.00784701	7
Skin	DreVDky	klhdc3	93.5796	7.18749	1.01571	7.07634	1.48e-12	3.45e-10	7
Skin	DreVDni	klhdc3	94.501	4.03079	0.884735	4.55593	5.22e-06	0.000418137	7
Xan	DreVDky	klhdc3	108.256	7.65066	1.26325	6.05633	1.3926e-09	1.95162e-07	7
Xan	DreVDni	klhdc3	48.4204	8.44587	2.08819	4.04458	5.2416e-05	0.00631973	7
Irido	DreVDal	krt17	370.653	4.53446	1.00563	4.50907	6.51123e-06	0.000275569	7
Irido	DreVDky	krt17	2483.9	2.95892	0.374629	7.89826	2.82827e-15	5.59746e-13	7
Irido	DreVDni	krt17	1646.21	4.74777	1.32944	3.57125	0.000355287	0.0109932	7
Skin	DreVDal	krt17	1772.87	2.81264	0.451548	6.22888	4.7e-10	2.3e-08	7
Skin	DreVDky	krt17	2445.82	2.72883	0.471511	5.78742	7.15e-09	8.66e-07	7
Skin	DreVDni	krt17	385.342	2.84617	0.666636	4.26945	1.96e-05	0.00126739	7
Xan	DreVDky	krt17	1448.14	3.59504	1.13558	3.16582	0.00154647	0.0313046	7
Irido	DreVDal	LO017872.1	178.732	2.33041	0.578412	4.02898	5.60189e-05	0.00164348	7
Irido	DreVDky	LO017872.1	46.3663	3.52736	0.822	4.2912	1.77713e-05	0.000561322	7
Mel	DreVDal	LO017872.1	56.9066	3.54835	1.05923	3.34993	0.00080831	0.0303471	7
Mel	DreVDky	LO017872.1	90.2148	4.27295	1.0236	4.17445	2.98703e-05	0.00146093	7
Skin	DreVDal	LO017872.1	117.717	2.69226	0.521861	5.15897	2.48e-07	6.77e-06	7
Skin	DreVDni	LO017872.1	82.8713	3.93322	0.836121	4.70413	2.55e-06	0.000220121	7
Xan	DreVDky	LO017872.1	65.7609	4.24894	1.00399	4.23207	2.31548e-05	0.00119822	7
Irido	DreVDae	lrrc8aa	676.017	4.3752	1.2217	3.58125	0.000341958	0.00887632	7
Irido	DreVDal	lrrc8aa	495.124	2.16553	0.591808	3.65919	0.000253018	0.00563012	7
Irido	DreVDky	lrrc8aa	330.51	4.13499	0.52875	7.8203	5.26959e-15	9.80833e-13	7
Mel	DreVDky	lrrc8aa	267.96	3.78103	0.963945	3.92246	8.76508e-05	0.00345982	7
Skin	DreVDae	lrrc8aa	246.434	3.09208	0.774577	3.99196	6.55e-05	0.00278131	7
Skin	DreVDky	lrrc8aa	189.942	3.14838	0.669317	4.70387	2.55e-06	0.000161857	7
Skin	DreVDni	lrrc8aa	201.622	3.09581	1.00467	3.08142	0.00206016	0.0451739	7
Mel	DreVDae	ly6m2	19.233	-7.92455	1.88674	-4.20014	2.6675e-05	0.00189844	7
Mel	DreVDky	ly6m2	52.9894	-9.41715	1.72758	-5.45106	5.00706e-08	5.38759e-06	7
Skin	DreVDae	ly6m2	146.416	-6.52273	0.979311	-6.66053	2.73e-11	4.76e-09	7
Skin	DreVDal	ly6m2	43.3139	-2.66199	0.733587	-3.62874	0.000284813	0.00328456	7
Skin	DreVDky	ly6m2	86.1999	-5.06904	1.08312	-4.68003	2.87e-06	0.000181213	7
Xan	DreVDae	ly6m2	28.6654	-8.63026	2.10553	-4.09886	4.15e-05	0.00368405	7
Xan	DreVDky	ly6m2	46.2968	-8.27989	1.63431	-5.06628	4.05676e-07	3.62606e-05	7
Mel	DreVDae	mgp	736.997	12.5829	1.53675	8.18801	2.65576e-16	1.82045e-13	7
Mel	DreVDky	mgp	881.215	2.71926	0.867239	3.13554	0.0017154	0.0327867	7
Skin	DreVDae	mgp	1721.77	12.1024	1.1648	10.3902	2.75e-25	3.07e-22	7
Skin	DreVDal	mgp	607.005	1.45198	0.390751	3.71586	0.00020251	0.00245517	7
Skin	DreVDky	mgp	791.46	2.34885	0.480569	4.88765	1.02e-06	7.43e-05	7
Skin	DreVDni	mgp	685.934	2.91924	0.580752	5.02666	4.99e-07	5.49e-05	7
Xan	DreVDae	mgp	397.11	10.7476	1.77801	6.04473	1.5e-09	2.46e-07	7
Mel	DreVDky	mhc1zja	31.4845	6.77478	1.83351	3.69498	0.000219901	0.00708267	7
Mel	DreVDni	mhc1zja	73.4689	9.12002	2.36726	3.85257	0.000116883	0.00823132	7
Skin	DreVDae	mhc1zja	58.0346	6.81869	1.14072	5.97754	2.27e-09	2.9e-07	7
Skin	DreVDal	mhc1zja	69.5712	4.38829	0.695052	6.31362	2.73e-10	1.37e-08	7
Skin	DreVDky	mhc1zja	45.8489	5.72744	1.03659	5.52526	3.29e-08	3.51e-06	7
Skin	DreVDni	mhc1zja	57.0594	8.79923	1.57269	5.59501	2.21e-08	3.5e-06	7
Xan	DreVDky	mhc1zja	58.3366	5.71728	1.52169	3.75719	0.000171835	0.00606553	7
Irido	DreVDky	pdlim5b	579.191	1.64031	0.548808	2.98886	0.00280018	0.0346093	7
Irido	DreVDni	pdlim5b	307.129	5.94075	1.03882	5.71872	1.07327e-08	1.87913e-06	7
Mel	DreVDni	pdlim5b	572.229	4.91928	1.31134	3.75135	0.000175887	0.0109933	7
Skin	DreVDal	pdlim5b	1571.73	2.07964	0.305352	6.81063	9.72e-12	6.05e-10	7
Skin	DreVDky	pdlim5b	893.987	1.74691	0.470685	3.71142	0.000206103	0.00647596	7
Skin	DreVDni	pdlim5b	499.454	5.1597	0.846382	6.09618	1.09e-09	2.2e-07	7
Xan	DreVDky	pdlim5b	300.563	1.94082	0.59338	3.27078	0.0010725	0.0242414	7
Irido	DreVDky	psmb12	212.511	2.22811	0.689464	3.23165	0.00123076	0.0183792	7
Mel	DreVDal	psmb12	185.046	10.6651	1.52486	6.99417	2.66838e-12	2.14506e-09	7
Skin	DreVDae	psmb12	227.602	4.24203	0.690669	6.14191	8.15e-10	1.16e-07	7
Skin	DreVDal	psmb12	640.228	12.5878	1.22285	10.2938	7.52e-25	1.95e-22	7
Skin	DreVDky	psmb12	285.324	3.15385	0.946687	3.33146	0.000863915	0.018592	7
Skin	DreVDni	psmb12	143.89	2.40873	0.694335	3.46912	0.000522173	0.0165728	7
Xan	DreVDal	psmb12	112.349	9.85361	1.3319	7.39819	1.38058e-13	7.19429e-11	7
Irido	DreVDae	RNPS1	45.4039	-4.45271	1.34259	-3.3165	0.000911527	0.0179955	7
Irido	DreVDky	rnps1	158.659	-2.85104	0.455518	-6.25889	3.87718e-10	3.42485e-08	7
Mel	DreVDky	rnps1	160.846	-2.38874	0.811097	-2.94507	0.00322877	0.0495784	7
Skin	DreVDal	rnps1	135.552	-1.59052	0.484377	-3.28365	0.00102474	0.00937644	7
Skin	DreVDal	RNPS1	56.404	-1.91401	0.675746	-2.83244	0.00461942	0.0307584	7
Skin	DreVDky	RNPS1	20.7496	-3.01948	0.856584	-3.52503	0.000423438	0.0109833	7
Skin	DreVDky	rnps1	163.355	-3.13882	0.492539	-6.37273	1.86e-10	3.13e-08	7
Mel	DreVDal	si:busm1-194e12.11	19.9971	7.4518	1.89311	3.93627	8.27565e-05	0.00702453	7
Mel	DreVDni	si:busm1-194e12.11	557.984	5.63594	1.03765	5.43144	5.59024e-08	1.09885e-05	7
Skin	DreVDae	si:busm1-194e12.11	436.81	-2.5538	0.582383	-4.38509	1.16e-05	0.000627788	7
Skin	DreVDal	si:busm1-194e12.11	22.3802	7.75066	1.6004	4.84296	1.28e-06	2.99e-05	7
Skin	DreVDky	si:busm1-194e12.11	83.3225	3.74468	1.14937	3.25804	0.00112185	0.0224751	7
Skin	DreVDni	si:busm1-194e12.11	312.553	5.63301	0.85159	6.6147	3.72e-11	1.06e-08	7
Xan	DreVDal	si:busm1-194e12.11	13.4627	6.47375	1.99089	3.2517	0.00114719	0.0398874	7
Irido	DreVDae	si:ch211-183d21.1	65.255	4.42695	1.11898	3.95623	7.61e-05	0.00302141	7
Irido	DreVDky	si:ch211-183d21.1	135.963	4.7732	0.648403	7.36147	1.81891e-13	2.76104e-11	7
Mel	DreVDky	si:ch211-183d21.1	258.797	4.61788	1.13767	4.05905	4.92729e-05	0.00219551	7
Skin	DreVDal	si:ch211-183d21.1	415.636	1.31241	0.458414	2.86294	0.00419724	0.0285651	7
Skin	DreVDky	si:ch211-183d21.1	167.598	3.14461	0.875971	3.58985	0.000330865	0.0090885	7
Skin	DreVDni	si:ch211-183d21.1	153.923	1.90669	0.621017	3.07027	0.00213866	0.0466295	7
Xan	DreVDky	si:ch211-183d21.1	191.045	3.56752	1.11328	3.20451	0.00135293	0.0284757	7
Mel	DreVDae	si:ch211-209l18.4	12.4775	6.58732	1.91372	3.44215	0.000577111	0.0225039	7
Mel	DreVDni	si:ch211-209l18.4	35.9101	8.08501	2.10182	3.84667	0.000119735	0.00837097	7
Skin	DreVDae	si:ch211-209l18.4	72.4239	8.45192	1.3816	6.11748	9.51e-10	1.34e-07	7
Skin	DreVDal	si:ch211-209l18.4	97.1364	8.04994	1.19176	6.75467	1.43e-11	8.73e-10	7
Skin	DreVDky	si:ch211-209l18.4	49.6378	7.3387	1.15532	6.35209	2.12e-10	3.46e-08	7
Skin	DreVDni	si:ch211-209l18.4	31.3974	7.9347	1.91915	4.13448	3.56e-05	0.00210626	7
Xan	DreVDky	si:ch211-209l18.4	37.5926	8.61288	1.82612	4.71648	2.39956e-06	0.000183499	7
Mel	DreVDae	si:ch211-222f23.6	16.7182	6.5027	1.72599	3.76751	0.000164884	0.00863318	7
Mel	DreVDky	si:ch211-222f23.6	55.0494	6.72712	1.6068	4.18665	2.83099e-05	0.00140832	7
Skin	DreVDae	si:ch211-222f23.6	149.396	3.1813	0.637253	4.9922	5.97e-07	4.68e-05	7
Skin	DreVDal	si:ch211-222f23.6	166.531	2.43305	0.392092	6.20532	5.46e-10	2.64e-08	7
Skin	DreVDky	si:ch211-222f23.6	100.904	5.07012	0.880136	5.76061	8.38e-09	1e-06	7
Skin	DreVDni	si:ch211-222f23.6	87.612	9.41543	1.49158	6.31238	2.75e-10	6.31e-08	7
Xan	DreVDni	si:ch211-222f23.6	196.804	10.4693	2.36535	4.42613	9.5939e-06	0.00155244	7
Mel	DreVDal	si:ch211-262h13.3	33.1069	8.18536	1.76086	4.64849	3.34374e-06	0.000593449	7
Mel	DreVDky	si:ch211-262h13.3	99.19	5.79117	1.15009	5.0354	4.76858e-07	4.22368e-05	7
Skin	DreVDal	si:ch211-262h13.3	88.1718	9.72698	1.32171	7.35938	1.85e-13	1.48e-11	7
Skin	DreVDky	si:ch211-262h13.3	45.5118	4.04225	0.789486	5.1201	3.05e-07	2.52e-05	7
Skin	DreVDni	si:ch211-262h13.3	49.5249	6.36697	1.69157	3.76395	0.00016725	0.00699586	7
Xan	DreVDae	si:ch211-262h13.3	41.0526	8.50838	2.03891	4.17301	3.01e-05	0.00276988	7
Xan	DreVDky	si:ch211-262h13.3	59.8227	5.04045	1.56705	3.21653	0.00129752	0.0276477	7
Mel	DreVDal	si:ch211-39k3.2	22.7792	7.64165	1.75624	4.35115	1.35428e-05	0.00186946	7
Mel	DreVDky	si:ch211-39k3.2	32.853	4.75319	1.54429	3.07792	0.00208448	0.0373357	7
Skin	DreVDae	si:ch211-39k3.2	17.0046	5.60855	1.61287	3.47738	0.000506345	0.0146613	7
Skin	DreVDal	si:ch211-39k3.2	29.376	5.21854	1.05871	4.92917	8.26e-07	2.01e-05	7
Xan	DreVDae	si:ch211-39k3.2	28.4258	7.97212	2.09246	3.80993	0.000139004	0.00975046	7
Xan	DreVDal	si:ch211-39k3.2	12.7358	6.49078	1.84857	3.51124	0.000446015	0.0215612	7
Xan	DreVDky	si:ch211-39k3.2	26.2902	8.09716	1.96162	4.12779	3.6627e-05	0.00175669	7
Mel	DreVDal	si:ch211-59h6.1	15.1467	7.05166	1.97048	3.57865	0.00034538	0.0178112	7
Mel	DreVDni	si:ch211-59h6.1	32.6232	7.94764	2.01778	3.93881	8.18852e-05	0.00623937	7
Skin	DreVDae	si:ch211-59h6.1	27.7994	7.07051	1.61497	4.37812	1.2e-05	0.000643248	7
Skin	DreVDal	si:ch211-59h6.1	48.1822	6.04673	1.01515	5.95647	2.58e-09	1.08e-07	7
Skin	DreVDni	si:ch211-59h6.1	14.9219	6.85912	2.04143	3.35996	0.00077953	0.022683	7
Xan	DreVDae	si:ch211-59h6.1	24.9394	7.79001	2.26074	3.44578	0.000569412	0.0287805	7
Xan	DreVDni	si:ch211-59h6.1	81.3265	9.19456	2.24345	4.0984	4.16013e-05	0.00522054	7
Mel	DreVDal	si:ch73-380l3.2	49.2899	5.23258	1.42396	3.67467	0.000238153	0.0140284	7
Mel	DreVDky	si:ch73-380l3.2	422.239	3.81471	1.10173	3.46248	0.000535217	0.013983	7
Mel	DreVDni	si:ch73-380l3.2	244.478	6.93022	1.2276	5.64534	1.64852e-08	4.84117e-06	7
Skin	DreVDal	si:ch73-380l3.2	260.875	7.29236	0.661671	11.0211	3.02e-28	1.06e-25	7
Skin	DreVDky	si:ch73-380l3.2	435.726	2.68629	0.684806	3.92271	8.76e-05	0.00326086	7
Xan	DreVDal	si:ch73-380l3.2	38.6134	5.07828	1.20093	4.22864	2.35113e-05	0.00247644	7
Xan	DreVDni	si:ch73-380l3.2	207.846	6.37302	1.86916	3.40956	0.000650677	0.0400101	7
Mel	DreVDal	si:dkey-126g1.7	49.1619	8.75465	1.7273	5.0684	4.01172e-07	9.79003e-05	7
Mel	DreVDky	si:dkey-126g1.7	133.394	10.4099	1.77543	5.8633	4.5376e-09	5.93813e-07	7
Skin	DreVDae	si:dkey-126g1.7	18.3339	7.43057	1.80579	4.11485	3.87e-05	0.00176505	7
Skin	DreVDky	si:dkey-126g1.7	37.1138	5.16024	1.36361	3.78424	0.00015418	0.00518774	7
Skin	DreVDni	si:dkey-126g1.7	54.0138	6.87689	2.02162	3.40167	0.000669744	0.0200963	7
Xan	DreVDae	si:dkey-126g1.7	37.1952	8.36567	2.4647	3.3942	0.000688306	0.0320826	7
Xan	DreVDni	si:dkey-126g1.7	162.071	10.1893	2.28059	4.46782	7.9022e-06	0.00131326	7
Mel	DreVDae	si:dkey-200l5.4	68.5089	6.3785	1.69314	3.76725	0.000165054	0.00863318	7
Mel	DreVDni	si:dkey-200l5.4	193.415	4.23331	1.30006	3.25624	0.00112899	0.0422997	7
Skin	DreVDae	si:dkey-200l5.4	36.4106	3.24855	1.06416	3.0527	0.00226796	0.0452758	7
Skin	DreVDal	si:dkey-200l5.4	30.8679	4.13927	0.903489	4.58143	4.62e-06	9.2e-05	7
Skin	DreVDky	si:dkey-200l5.4	53.9438	6.71597	1.24576	5.39107	7e-08	6.88e-06	7
Skin	DreVDni	si:dkey-200l5.4	91.7284	4.9867	1.22415	4.07359	4.63e-05	0.00257262	7
Xan	DreVDky	si:dkey-200l5.4	36.7501	6.41126	1.68684	3.80075	0.000144258	0.0053236	7
Irido	DreVDae	si:dkey-239i20.2	147.004	-5.39477	1.11942	-4.81926	1.44e-06	0.000110403	7
Mel	DreVDae	si:dkey-239i20.2	45.4232	-5.41713	1.5689	-3.45283	0.000554748	0.0216968	7
Mel	DreVDky	si:dkey-239i20.2	65.4152	-5.62769	1.15866	-4.85706	1.19143e-06	9.94641e-05	7
Skin	DreVDae	si:dkey-239i20.2	60.7598	-4.82292	0.800149	-6.02753	1.66e-09	2.2e-07	7
Skin	DreVDal	si:dkey-239i20.2	57.4067	-2.89444	0.864214	-3.34921	0.000810423	0.00774508	7
Skin	DreVDky	si:dkey-239i20.2	41.2018	-3.84026	1.11066	-3.45764	0.00054493	0.0133886	7
Xan	DreVDky	si:dkey-239i20.2	29.0768	-8.58097	1.97146	-4.35259	1.34537e-05	0.00076525	7
Irido	DreVDky	si:dkey-72l17.5	24.1199	3.12484	0.936914	3.33525	0.000852226	0.0136522	7
Mel	DreVDky	si:dkey-72l17.5	44.1605	5.72391	1.29813	4.40936	1.03675e-05	0.000632764	7
Mel	DreVDni	si:dkey-72l17.5	53.2121	4.11889	1.16909	3.52314	0.00042646	0.0207315	7
Skin	DreVDae	si:dkey-72l17.5	56.355	4.34541	0.873096	4.97701	6.46e-07	5.01e-05	7
Skin	DreVDal	si:dkey-72l17.5	96.8511	2.01592	0.476783	4.22817	2.36e-05	0.00037922	7
Skin	DreVDky	si:dkey-72l17.5	58.3857	2.8719	0.711006	4.03921	5.36e-05	0.0021661	7
Skin	DreVDni	si:dkey-72l17.5	45.3045	3.91848	1.15481	3.39318	0.000690865	0.0206095	7
Mel	DreVDni	si:dkey-7i4.24	12.7572	-6.29116	1.73564	-3.6247	0.000289302	0.0156952	7
Skin	DreVDal	si:dkey-7i4.24	44.8495	8.75062	1.59744	5.47791	4.3e-08	1.38e-06	7
Skin	DreVDky	si:dkey-7i4.24	229.42	-7.25078	1.31935	-5.49572	3.89e-08	4e-06	7
Skin	DreVDni	si:dkey-7i4.24	138.315	-7.23674	0.909736	-7.95477	1.79e-15	1.26e-12	7
Xan	DreVDal	si:dkey-7i4.24	15.2467	6.67072	1.99255	3.34783	0.000814475	0.0325166	7
Xan	DreVDky	si:dkey-7i4.24	92.3938	-7.07037	1.32404	-5.34	9.29447e-08	9.33857e-06	7
Xan	DreVDni	si:dkey-7i4.24	23.7298	-8.6749	2.05231	-4.22689	2.36948e-05	0.00334941	7
Irido	DreVDky	slc27a1b	53.0472	3.49464	0.748036	4.67175	2.98639e-06	0.000116731	7
Mel	DreVDal	slc27a1b	13.2138	6.85486	1.98407	3.45495	0.000550397	0.0241081	7
Mel	DreVDky	slc27a1b	59.0276	6.91504	1.7745	3.8969	9.74316e-05	0.0037842	7
Skin	DreVDae	slc27a1b	166.557	1.85661	0.547254	3.39259	0.000692346	0.0187515	7
Skin	DreVDal	slc27a1b	207.133	3.4336	0.359186	9.55939	1.18e-21	2.44e-19	7
Skin	DreVDky	slc27a1b	148.377	5.17291	0.719049	7.19409	6.29e-13	1.57e-10	7
Xan	DreVDky	slc27a1b	63.2005	6.15863	1.54574	3.98426	6.76904e-05	0.00291174	7
Mel	DreVDae	srsf10b	18.3788	7.14238	1.81697	3.93094	8.46147e-05	0.00507844	7
Mel	DreVDni	srsf10b	57.6117	8.76836	1.92173	4.56273	5.04916e-06	0.000622562	7
Skin	DreVDae	srsf10b	126.267	10.224	1.39505	7.32878	2.32e-13	5.49e-11	7
Skin	DreVDal	srsf10b	122.949	2.06783	0.462477	4.47121	7.78e-06	0.000145646	7
Skin	DreVDni	srsf10b	87.7228	9.41876	1.59507	5.90492	3.53e-09	6.54e-07	7
Xan	DreVDae	srsf10b	32.4612	8.16544	1.98754	4.10831	3.99e-05	0.00356305	7
Xan	DreVDni	srsf10b	69.7111	8.97206	2.00633	4.47188	7.75351e-06	0.0013062	7
Mel	DreVDky	syn2b	22.7631	7.86269	2.06742	3.80313	0.000142877	0.00508328	7
Mel	DreVDni	syn2b	44.9118	6.84888	1.79195	3.82202	0.000132361	0.00872463	7
Skin	DreVDae	syn2b	45.8553	4.43375	0.965935	4.59011	4.43e-06	0.000280315	7
Skin	DreVDal	syn2b	60.4266	4.15813	0.775334	5.36302	8.18e-08	2.49e-06	7
Skin	DreVDky	syn2b	37.3893	7.53472	1.2666	5.94879	2.7e-09	3.54e-07	7
Skin	DreVDni	syn2b	50.2925	8.61656	1.65654	5.20153	1.98e-07	2.51e-05	7
Xan	DreVDae	syn2b	33.6433	8.22166	2.18604	3.76099	0.000169243	0.0111571	7
Irido	DreVDky	tank	47.9685	2.62995	0.659108	3.99016	6.60289e-05	0.00166242	7
Mel	DreVDky	tank	12.7709	7.02972	1.93931	3.62485	0.000289128	0.00882326	7
Skin	DreVDal	tank	96.8745	2.23024	0.584231	3.8174	0.000134866	0.00173047	7
Skin	DreVDni	tank	59.4041	3.01487	0.971365	3.10375	0.00191086	0.0433833	7
Xan	DreVDae	tank	36.6495	8.34476	2.07765	4.01643	5.91e-05	0.00509201	7
Xan	DreVDal	tank	15.5645	6.79395	1.7439	3.89584	9.78608e-05	0.00723074	7
Xan	DreVDky	tank	27.1354	5.181	1.48978	3.47769	0.000505753	0.0137855	7
Mel	DreVDky	tmed7	179.369	10.839	1.68849	6.41935	1.36854e-10	2.33876e-08	7
Mel	DreVDni	tmed7	289.457	11.098	1.84065	6.02941	1.64562e-09	9.70417e-07	7
Skin	DreVDal	tmed7	283.638	1.5607	0.320083	4.87594	1.08e-06	2.56e-05	7
Skin	DreVDky	tmed7	484.454	12.1375	1.40481	8.64	5.62e-18	3.11e-15	7
Skin	DreVDni	tmed7	169.233	10.3675	1.42284	7.28648	3.18e-13	1.53e-10	7
Xan	DreVDky	tmed7	172.563	10.8099	1.45834	7.41249	1.23952e-13	4.87294e-11	7
Xan	DreVDni	tmed7	174.713	10.2975	2.0163	5.10713	3.27094e-07	6.70433e-05	7
Irido	DreVDky	zdhhc3a	65.5111	-1.77733	0.618705	-2.87266	0.00407027	0.0453267	7
Irido	DreVDni	zdhhc3a	121.984	-5.34396	1.24594	-4.28911	1.79389e-05	0.00103433	7
Mel	DreVDae	zdhhc3a	126.808	-4.67238	1.26164	-3.70341	0.000212725	0.0105745	7
Mel	DreVDni	zdhhc3a	205.748	-5.7318	1.45099	-3.95025	7.80683e-05	0.00602572	7
Skin	DreVDae	zdhhc3a	135.771	-2.111	0.653	-3.23278	0.00122592	0.0283875	7
Skin	DreVDal	zdhhc3a	236.134	-1.18583	0.389041	-3.04809	0.00230297	0.0177975	7
Skin	DreVDni	zdhhc3a	146.078	-4.29697	0.841655	-5.10538	3.3e-07	3.85e-05	7
Mel	DreVDae	zgc:110366	24.3996	7.58142	1.76206	4.3026	1.68807e-05	0.00127084	7
Mel	DreVDal	zgc:110366	31.4092	5.49573	1.47356	3.72956	0.000191815	0.01208	7
Mel	DreVDky	zgc:110366	63.7468	9.34688	1.94453	4.80677	1.53391e-06	0.000125177	7
Mel	DreVDni	zgc:110366	60.5875	6.91125	1.68464	4.1025	4.08716e-05	0.00367113	7
Skin	DreVDae	zgc:110366	55.6776	5.04874	1.05633	4.7795	1.76e-06	0.000124834	7
Skin	DreVDni	zgc:110366	84.077	7.53045	1.49454	5.03863	4.69e-07	5.23e-05	7
Xan	DreVDni	zgc:110366	73.3582	7.13194	2.0447	3.48801	0.000486628	0.032003	7
Mel	DreVDal	zgc:194659	29.4437	8.01235	1.70039	4.71207	2.45218e-06	0.000459062	7
Mel	DreVDky	zgc:194659	209.741	11.0639	1.57022	7.04608	1.84031e-12	5.04383e-10	7
Mel	DreVDni	zgc:194659	44.3869	8.39395	1.82573	4.59759	4.27411e-06	0.000552093	7
Skin	DreVDal	zgc:194659	84.8387	9.67314	1.37748	7.02234	2.18e-12	1.52e-10	7
Skin	DreVDky	zgc:194659	202.479	10.8757	1.52885	7.11366	1.13e-12	2.67e-10	7
Skin	DreVDni	zgc:194659	100.387	9.61372	1.54399	6.22655	4.77e-10	1.03e-07	7
Xan	DreVDky	zgc:194659	48.4287	8.97819	1.80358	4.97798	6.4251e-07	5.52759e-05	7
Irido	DreVDky	zmiz2	101.836	2.78521	0.483806	5.75687	8.56887e-09	6.00782e-07	7
Irido	DreVDni	zmiz2	136.433	2.17087	0.644067	3.37057	0.000750137	0.019617	7
Mel	DreVDae	zmiz2	101.102	6.09249	1.32946	4.58267	4.59067e-06	0.000412338	7
Skin	DreVDae	zmiz2	138.406	3.64097	0.680503	5.35041	8.78e-08	8.27e-06	7
Skin	DreVDal	zmiz2	174.713	2.12846	0.360176	5.9095	3.43e-09	1.39e-07	7
Skin	DreVDky	zmiz2	115.417	3.71571	0.571714	6.49925	8.07e-11	1.41e-08	7
Xan	DreVDky	zmiz2	108.544	3.2305	0.903994	3.57358	0.000352129	0.0105385	7
Xan	DreVDal	il10rb	174.678	2.41751	0.764613	3.16174	0.00156831	0.0481499	6
Irido	DreVDal	il10rb	608.073	3.06453	0.789658	3.88083	0.000104099	0.00274969	6
Skin	DreVDal	il10rb	1567.62	1.43456	0.300309	4.77693	1.78e-06	4e-05	6
Xan	DreVDae	il10rb	185.854	10.6857	1.87426	5.7013	1.19e-08	1.76e-06	6
Mel	DreVDae	il10rb	232.636	10.9175	1.54361	7.07268	1.51968e-12	6.59745e-10	6
Skin	DreVDae	il10rb	709.685	11.7509	1.2841	9.15111	5.64e-20	3.37e-17	6
Irido	DreVDal	ms4a17a.6	129.468	2.70416	0.855454	3.16108	0.00157185	0.0236045	6
Irido	DreVDky	ms4a17a.6	429.082	-4.25887	0.634361	-6.71364	1.89823e-11	2.11991e-09	6
Irido	DreVDni	ms4a17a.6	545.766	-3.41749	0.721349	-4.73764	2.16219e-06	0.000194016	6
Mel	DreVDal	ms4a17a.6	243.237	2.80654	0.839837	3.34177	0.000832465	0.0308379	6
Skin	DreVDal	ms4a17a.6	293.671	2.94733	0.338917	8.69632	3.43e-18	5.03e-16	6
Skin	DreVDky	ms4a17a.6	1085.27	-2.53894	0.504852	-5.02907	4.93e-07	3.84e-05	6
Irido	DreVDae	ms4a17a.7	86.953	4.28771	1.46302	2.93073	0.00338164	0.044159	6
Skin	DreVDae	ms4a17a.7	314.429	3.54136	0.544954	6.49846	8.11e-11	1.33e-08	6
Skin	DreVDal	ms4a17a.7	237.392	6.79293	0.593105	11.4532	2.27e-30	8.75e-28	6
Skin	DreVDky	ms4a17a.7	250.29	3.86622	0.586985	6.58657	4.5e-11	8.21e-09	6
Skin	DreVDni	ms4a17a.7	221.9	4.00101	0.71828	5.57027	2.54e-08	3.95e-06	6
Xan	DreVDal	ms4a17a.7	80.3539	7.25452	1.26862	5.71844	1.07504e-08	2.72921e-06	6
Irido	DreVDal	ms4a17a.8	49.9579	3.65303	1.21502	3.00655	0.0026423	0.0358049	6
Irido	DreVDky	ms4a17a.8	62.3517	-3.18319	0.737585	-4.31569	1.59107e-05	0.000511861	6
Irido	DreVDni	ms4a17a.8	304.542	-2.64017	0.661493	-3.99122	6.57342e-05	0.00304434	6
Mel	DreVDni	ms4a17a.8	367.515	-2.85701	0.800062	-3.57099	0.000355639	0.0182709	6
Skin	DreVDal	ms4a17a.8	155.902	4.16703	0.465543	8.9509	3.53e-19	5.8e-17	6
Xan	DreVDal	ms4a17a.8	35.6251	3.93732	1.16619	3.37623	0.000734875	0.0300206	6
Irido	DreVDky	ccl25b	1012.66	1.1629	0.360778	3.22332	0.00126716	0.0187792	6
Irido	DreVDni	ccl25b	680.7	7.7464	1.00932	7.67484	1.65627e-14	1.39877e-11	6
Mel	DreVDni	ccl25b	1071.41	7.61918	1.19674	6.36659	1.93275e-10	1.37968e-07	6
Skin	DreVDal	ccl25b	3671.22	1.25643	0.284158	4.4216	9.8e-06	0.000178172	6
Skin	DreVDni	ccl25b	2571.68	8.17542	0.680262	12.018	2.86e-33	8.79e-30	6
Xan	DreVDni	ccl25b	971.155	8.29999	1.6208	5.12093	3.04029e-07	6.3372e-05	6
Irido	DreVDae	aadac	312.835	-4.2507	1.24157	-3.42367	0.000617827	0.0137588	6
Mel	DreVDae	aadac	205.118	-5.13578	1.28825	-3.98662	6.70199e-05	0.00413681	6
Mel	DreVDky	aadac	373.372	-5.26545	0.96756	-5.44199	5.26887e-08	5.62762e-06	6
Mel	DreVDni	aadac	642.918	-3.15619	0.971435	-3.249	0.00115813	0.0429704	6
Skin	DreVDky	aadac	89.5726	-2.86301	0.691744	-4.13882	3.49e-05	0.00152876	6
Xan	DreVDky	aadac	90.663	-4.12728	1.35566	-3.04448	0.00233082	0.0416672	6
Mel	DreVDal	AL928657.2	10.1479	6.4758	2.03958	3.17506	0.00149803	0.0442161	6
Mel	DreVDky	AL928657.2	34.9209	7.53777	1.61936	4.65478	3.24329e-06	0.000236744	6
Skin	DreVDae	AL928657.2	10.943	6.70004	1.98635	3.37304	0.000743421	0.0196836	6
Skin	DreVDal	AL928657.2	13.8025	5.22956	1.53235	3.41278	0.000643039	0.00643141	6
Skin	DreVDky	AL928657.2	49.8917	7.30004	1.40478	5.19658	2.03e-07	1.75e-05	6
Skin	DreVDni	AL928657.2	13.1639	6.68612	2.06349	3.2402	0.00119444	0.0313755	6
Mel	DreVDni	arl4ca	44.8592	8.40858	2.27754	3.69196	0.00022253	0.0128982	6
Skin	DreVDae	arl4ca	69.6062	2.39643	0.791686	3.027	0.00246996	0.0478716	6
Skin	DreVDal	arl4ca	100.707	1.54086	0.581289	2.65077	0.00803095	0.0479298	6
Skin	DreVDky	arl4ca	160.62	3.31218	1.02849	3.22045	0.00127992	0.0247451	6
Xan	DreVDal	arl4ca	15.6528	6.2751	1.77834	3.52862	0.000417732	0.0211019	6
Xan	DreVDky	arl4ca	120.195	10.2868	1.66071	6.19424	5.85653e-10	9.16082e-08	6
Mel	DreVDae	asns	42.411	7.47635	1.55285	4.81462	1.47483e-06	0.000152445	6
Mel	DreVDni	asns	54.1498	8.67941	2.13459	4.06608	4.78103e-05	0.00415674	6
Skin	DreVDae	asns	27.0559	5.72386	1.38493	4.13298	3.58e-05	0.0016584	6
Skin	DreVDal	asns	91.9832	7.97446	1.14844	6.94371	3.82e-12	2.53e-10	6
Skin	DreVDky	asns	59.2021	2.77427	0.730634	3.79707	0.000146414	0.0049618	6
Xan	DreVDky	asns	30.4791	5.60872	1.6048	3.49497	0.000474112	0.0131841	6
Mel	DreVDal	BX664622.1	38.6066	5.76081	1.42258	4.04954	5.13182e-05	0.00519492	6
Skin	DreVDae	BX664622.1	62.3695	4.83563	1.02553	4.71526	2.41e-06	0.000165185	6
Skin	DreVDal	BX664622.1	348.86	8.26917	0.686091	12.0526	1.88e-33	9.12e-31	6
Skin	DreVDky	BX664622.1	108.837	3.81739	0.78625	4.85519	1.2e-06	8.54e-05	6
Skin	DreVDni	BX664622.1	85.8991	3.90734	0.820013	4.76497	1.89e-06	0.000173065	6
Xan	DreVDal	BX664622.1	13.9516	6.5712	1.92997	3.40483	0.000662063	0.028377	6
Mel	DreVDae	CABZ01039096.1	21.231	6.46974	1.80537	3.58361	0.000338882	0.0150196	6
Mel	DreVDky	CABZ01039096.1	84.5678	3.9853	1.21901	3.26929	0.00107818	0.0229981	6
Mel	DreVDni	CABZ01039096.1	24.7926	4.23763	1.21298	3.49356	0.000476631	0.0224464	6
Skin	DreVDae	CABZ01039096.1	27.9971	6.2875	1.50613	4.17461	2.99e-05	0.00143392	6
Skin	DreVDky	CABZ01039096.1	17.913	3.46463	1.0012	3.46047	0.000539241	0.0132673	6
Xan	DreVDae	CABZ01039096.1	13.892	6.93661	2.16655	3.20169	0.00136625	0.0477374	6
Irido	DreVDky	ch25h	57.5186	-2.06073	0.716444	-2.87632	0.00402337	0.0448479	6
Mel	DreVDal	ch25h	169.206	-2.8945	0.92692	-3.12271	0.00179195	0.0498753	6
Skin	DreVDal	ch25h	307.136	-1.63471	0.325483	-5.02241	5.1e-07	1.29e-05	6
Skin	DreVDky	ch25h	643.716	-3.74277	0.980381	-3.81766	0.000134721	0.00460969	6
Xan	DreVDal	ch25h	41.5554	-3.78556	1.18946	-3.18258	0.00145969	0.0458807	6
Xan	DreVDky	ch25h	63.638	7.26578	1.53933	4.72009	2.35736e-06	0.000181279	6
Irido	DreVDal	cotl1	787.052	4.50609	0.780896	5.77041	7.90788e-09	8.0274e-07	6
Mel	DreVDal	cotl1	638.197	3.22011	0.801239	4.01892	5.84666e-05	0.00557026	6
Mel	DreVDni	cotl1	1448.33	2.81982	0.802631	3.51322	0.000442705	0.0212922	6
Skin	DreVDal	cotl1	1627.44	3.96921	0.227574	17.4414	4e-68	1.08e-64	6
Skin	DreVDni	cotl1	1059.64	2.54955	0.518919	4.9132	8.96e-07	9.32e-05	6
Xan	DreVDal	cotl1	462.77	3.31811	0.828888	4.00308	6.25222e-05	0.00535035	6
Irido	DreVDae	CPNE8	193.644	-5.33603	0.960366	-5.55624	2.76e-08	3.28e-06	6
Irido	DreVDal	CPNE8	238.407	-1.85257	0.599137	-3.09207	0.00198768	0.0286563	6
Irido	DreVDky	CPNE8	108.412	-3.04917	0.519904	-5.86486	4.49517e-09	3.31519e-07	6
Irido	DreVDni	CPNE8	530.405	-3.62352	1.00461	-3.60687	0.000309907	0.0099733	6
Mel	DreVDni	CPNE8	115.835	-3.53434	0.969769	-3.64452	0.000267895	0.0150143	6
Skin	DreVDni	CPNE8	153.735	-3.06887	0.885793	-3.46455	0.00053112	0.0167875	6
Mel	DreVDky	CR450793.1	24.8931	-8.33091	2.11845	-3.93255	8.40511e-05	0.003345	6
Mel	DreVDni	CR450793.1	56.4296	-10.0128	2.86784	-3.49141	0.000480475	0.0225491	6
Skin	DreVDal	CR450793.1	73.08	-6.95973	0.943671	-7.37517	1.64e-13	1.33e-11	6
Skin	DreVDky	CR450793.1	15.1953	-6.04067	1.46611	-4.12021	3.79e-05	0.00161823	6
Skin	DreVDni	CR450793.1	90.3078	-8.81825	1.33232	-6.61869	3.62e-11	1.06e-08	6
Xan	DreVDky	CR450793.1	21.6964	-8.15262	2.27075	-3.59028	0.000330318	0.0100667	6
Mel	DreVDal	csrp1b	28.1234	5.08701	1.39994	3.63374	0.000279337	0.015687	6
Mel	DreVDky	csrp1b	78.0699	9.63731	1.7306	5.56875	2.5657e-08	2.91166e-06	6
Mel	DreVDni	csrp1b	118.581	6.93867	1.43154	4.84701	1.25335e-06	0.000191002	6
Skin	DreVDal	csrp1b	94.3318	1.62948	0.535381	3.0436	0.00233769	0.018024	6
Skin	DreVDky	csrp1b	57.1537	4.98095	1.21642	4.09477	4.23e-05	0.00177147	6
Skin	DreVDni	csrp1b	36.8663	5.95276	1.63952	3.63078	0.000282562	0.01021	6
Mel	DreVDal	CU468041.2	13.4507	6.02105	1.80564	3.33458	0.000854274	0.0313831	6
Mel	DreVDky	CU468041.2	83.9139	9.74065	2.11409	4.60749	4.07549e-06	0.000290199	6
Skin	DreVDal	CU468041.2	59.2613	9.15528	1.35368	6.76323	1.35e-11	8.29e-10	6
Skin	DreVDky	CU468041.2	43.7955	7.76238	1.28631	6.03462	1.59e-09	2.29e-07	6
Skin	DreVDni	CU468041.2	47.6068	8.53694	1.98341	4.30417	1.68e-05	0.00111209	6
Xan	DreVDky	CU468041.2	39.8315	8.69517	2.16608	4.01424	5.96388e-05	0.00266535	6
Mel	DreVDae	CZQB01146713.1	29.8913	7.90961	1.68663	4.68959	2.7375e-06	0.000258357	6
Mel	DreVDni	CZQB01146713.1	79.5051	9.23416	1.93169	4.78035	1.7499e-06	0.00024983	6
Skin	DreVDae	CZQB01146713.1	125.024	9.2453	1.33328	6.93427	4.08e-12	7.96e-10	6
Skin	DreVDni	CZQB01146713.1	75.6756	9.20647	1.46835	6.26995	3.61e-10	8.06e-08	6
Xan	DreVDae	CZQB01146713.1	58.3327	9.01276	1.94471	4.6345	3.58e-06	0.000396866	6
Xan	DreVDni	CZQB01146713.1	26.8901	7.59782	2.12749	3.57126	0.000355265	0.0264289	6
Irido	DreVDal	dnajc8	331.816	2.17672	0.481356	4.52206	6.12397e-06	0.000263412	6
Irido	DreVDni	dnajc8	182.513	4.94165	0.823119	6.00356	1.93035e-09	4.47001e-07	6
Mel	DreVDal	dnajc8	109.275	3.63142	0.951819	3.81524	0.000136049	0.01005	6
Mel	DreVDni	dnajc8	215.635	3.9649	1.04382	3.79845	0.000145601	0.00935917	6
Skin	DreVDal	dnajc8	303.786	3.2029	0.348501	9.19051	3.91e-20	7.04e-18	6
Skin	DreVDni	dnajc8	131.999	5.1466	0.799365	6.43837	1.21e-10	3.21e-08	6
Mel	DreVDae	EARS2	16.6092	7.00829	1.91837	3.65325	0.000258946	0.0123721	6
Mel	DreVDky	EARS2	104.841	10.064	1.61932	6.21492	5.13524e-10	7.69015e-08	6
Skin	DreVDae	EARS2	92.5384	9.77867	1.43948	6.79321	1.1e-11	2.07e-09	6
Skin	DreVDky	EARS2	63.2403	9.19954	1.34369	6.84646	7.57e-12	1.56e-09	6
Xan	DreVDae	EARS2	30.1996	8.06623	2.06683	3.9027	9.51e-05	0.00725806	6
Xan	DreVDky	EARS2	44.0888	8.83941	1.65618	5.33724	9.43715e-08	9.41321e-06	6
Mel	DreVDky	fam110c	84.9322	8.15099	1.49829	5.4402	5.32211e-08	5.64299e-06	6
Mel	DreVDni	fam110c	25.9346	7.61768	2.11793	3.59676	0.000322211	0.0167905	6
Skin	DreVDal	fam110c	68.3226	1.48617	0.560599	2.65104	0.00802452	0.0479065	6
Skin	DreVDky	fam110c	63.4925	3.6105	1.20365	2.99963	0.00270309	0.0428474	6
Xan	DreVDae	fam110c	34.4324	6.38408	1.84936	3.45205	0.000556354	0.0283598	6
Xan	DreVDky	fam110c	13.1219	7.09631	2.34009	3.0325	0.00242536	0.0430221	6
Mel	DreVDky	fem1c	138.963	8.58467	1.46466	5.8612	4.59528e-09	5.95991e-07	6
Mel	DreVDni	fem1c	92.1732	8.51442	1.7204	4.9491	7.45568e-07	0.000118966	6
Skin	DreVDky	fem1c	122.7	8.44975	1.21356	6.96278	3.34e-12	7.29e-10	6
Skin	DreVDni	fem1c	113.743	9.79382	1.43164	6.84099	7.86e-12	2.88e-09	6
Xan	DreVDky	fem1c	102.823	8.23811	1.48258	5.55661	2.75058e-08	3.10342e-06	6
Xan	DreVDni	fem1c	149.818	8.17265	1.86606	4.37963	1.18879e-05	0.00187432	6
Irido	DreVDky	FO704750.1	86.669	2.22274	0.588446	3.7773	0.000158536	0.00346188	6
Mel	DreVDky	FO704750.1	112.961	2.75614	0.888631	3.10155	0.00192507	0.0354419	6
Skin	DreVDae	FO704750.1	83.5676	2.21879	0.653496	3.39526	0.000685646	0.0186302	6
Skin	DreVDal	FO704750.1	110.028	1.84092	0.526902	3.49385	0.000476105	0.00501927	6
Skin	DreVDni	FO704750.1	67.6728	2.82134	0.798508	3.53327	0.000410456	0.0139474	6
Xan	DreVDky	FO704750.1	48.8759	6.44277	1.85073	3.48121	0.000499153	0.0136597	6
Mel	DreVDal	FO704772.2	132.356	4.46629	1.32324	3.37527	0.000737441	0.028424	6
Mel	DreVDni	FO704772.2	71.7788	9.08686	1.78077	5.10277	3.34719e-07	5.53633e-05	6
Skin	DreVDal	FO704772.2	96.4822	9.85743	1.27517	7.73031	1.07e-14	1.01e-12	6
Skin	DreVDni	FO704772.2	131.57	10.0047	1.47587	6.77884	1.21e-11	4.14e-09	6
Xan	DreVDal	FO704772.2	55.2466	7.39316	1.31804	5.60921	2.03256e-08	5.0311e-06	6
Xan	DreVDni	FO704772.2	67.1499	6.96669	1.88463	3.69658	0.000218521	0.0187928	6
Irido	DreVDal	jdp2b	2823.57	4.2541	0.631421	6.73735	1.61305e-11	3.9309e-09	6
Irido	DreVDky	jdp2b	3165.98	1.52923	0.509111	3.00373	0.00266691	0.0335278	6
Mel	DreVDal	jdp2b	1464.35	4.30444	0.765986	5.61948	1.91538e-08	6.88832e-06	6
Skin	DreVDal	jdp2b	4944.96	4.68854	0.193291	24.2563	5.67e-130	1.07e-125	6
Skin	DreVDky	jdp2b	8307.38	1.70375	0.508207	3.35247	0.000800949	0.0176448	6
Xan	DreVDal	jdp2b	1254.82	4.59052	0.705297	6.50864	7.58361e-11	2.78094e-08	6
Irido	DreVDky	lims1	246.993	1.91112	0.340145	5.61854	1.92579e-08	1.27045e-06	6
Irido	DreVDni	lims1	269.809	2.32006	0.733011	3.16512	0.0015502	0.0336944	6
Mel	DreVDky	lims1	635.178	3.76495	1.06337	3.5406	0.000399224	0.0113264	6
Skin	DreVDky	lims1	338.817	1.68518	0.497264	3.38891	0.000701718	0.0160173	6
Skin	DreVDni	lims1	261.756	2.37801	0.606435	3.92129	8.81e-05	0.00425004	6
Xan	DreVDky	lims1	292.671	3.06656	0.813365	3.77021	0.000163107	0.00587741	6
Irido	DreVDal	mafk	102.577	2.46681	0.687305	3.5891	0.000331821	0.0070217	6
Mel	DreVDky	mafk	59.4522	6.89677	1.31832	5.23148	1.68159e-07	1.62846e-05	6
Skin	DreVDae	mafk	53.8496	4.06586	1.18349	3.43549	0.000591476	0.0164993	6
Skin	DreVDal	mafk	83.5315	3.6328	0.627715	5.78734	7.15e-09	2.66e-07	6
Skin	DreVDky	mafk	39.4568	3.71725	0.877474	4.23631	2.27e-05	0.00106278	6
Xan	DreVDky	mafk	37.9932	8.62562	1.86356	4.62856	3.68216e-06	0.000262616	6
Irido	DreVDae	mapre2	379.975	-3.87416	0.964114	-4.01836	5.86e-05	0.00246533	6
Irido	DreVDal	mapre2	308.202	-2.4507	0.687579	-3.56424	0.000364913	0.00756307	6
Irido	DreVDky	mapre2	128.989	-1.95979	0.5123	-3.82548	0.000130518	0.00293618	6
Mel	DreVDky	mapre2	175.413	-3.1176	0.978829	-3.18504	0.00144736	0.0289592	6
Skin	DreVDal	mapre2	117.678	-2.38758	0.474923	-5.02731	4.97e-07	1.27e-05	6
Xan	DreVDky	mapre2	70.0527	-3.03976	0.834962	-3.6406	0.000272004	0.00860722	6
Irido	DreVDky	mkrn4	73.0857	-3.4342	0.606618	-5.66122	1.50297e-08	1.00854e-06	6
Mel	DreVDal	mkrn4	56.9511	-4.07718	1.30051	-3.13505	0.00171822	0.0484149	6
Skin	DreVDae	mkrn4	51.7869	-2.98486	0.973395	-3.06644	0.00216623	0.0437683	6
Skin	DreVDal	mkrn4	99.3479	-2.40868	0.466055	-5.16823	2.36e-07	6.49e-06	6
Skin	DreVDky	mkrn4	90.8947	-2.45046	0.619216	-3.95736	7.58e-05	0.00288305	6
Xan	DreVDky	mkrn4	50.178	-4.75504	1.0386	-4.5783	4.68779e-06	0.000321032	6
Irido	DreVDal	mrpl2	159.114	4.59575	1.04745	4.38754	1.14638e-05	0.000444119	6
Mel	DreVDal	mrpl2	35.4515	3.76227	1.20329	3.12664	0.00176816	0.0494566	6
Mel	DreVDni	mrpl2	187.38	10.4709	1.79315	5.83942	5.23827e-09	2.12053e-06	6
Skin	DreVDal	mrpl2	151.062	4.2065	0.591538	7.11112	1.15e-12	8.34e-11	6
Skin	DreVDni	mrpl2	109.869	9.7434	1.4971	6.50817	7.61e-11	2.05e-08	6
Xan	DreVDni	mrpl2	76.3797	9.10361	2.11035	4.31379	1.60481e-05	0.00246699	6
Irido	DreVDky	mtx1a	48.7853	-2.75639	0.913941	-3.01594	0.00256188	0.0324858	6
Irido	DreVDni	mtx1a	108.851	-3.4875	0.878404	-3.97027	7.17917e-05	0.00328253	6
Mel	DreVDae	mtx1a	136.358	-4.59842	1.45452	-3.16147	0.00156972	0.0461943	6
Skin	DreVDky	mtx1a	76.3875	-1.98081	0.643461	-3.07836	0.00208141	0.0356732	6
Skin	DreVDni	mtx1a	84.8343	-3.40514	0.982176	-3.46694	0.000526419	0.0166732	6
Xan	DreVDky	mtx1a	71.5498	-2.79519	0.776104	-3.60157	0.000316297	0.00972459	6
Irido	DreVDni	nol12	117.645	5.58426	1.00978	5.53016	3.19944e-08	4.73549e-06	6
Mel	DreVDky	nol12	126.144	10.3305	1.5767	6.55196	5.67861e-11	1.07127e-08	6
Skin	DreVDal	nol12	184.73	1.32752	0.403041	3.29375	0.000988591	0.00911171	6
Skin	DreVDky	nol12	127.695	10.2148	1.30985	7.7984	6.27e-15	2.09e-12	6
Skin	DreVDni	nol12	125.887	5.48281	1.05374	5.20317	1.96e-07	2.51e-05	6
Xan	DreVDky	nol12	187.537	10.93	1.47528	7.4088	1.27443e-13	4.87294e-11	6
Mel	DreVDae	ost4	128.899	10.0462	1.59737	6.28924	3.1902e-10	9.03242e-08	6
Mel	DreVDky	ost4	234.342	11.2241	1.57069	7.14597	8.93652e-13	3.01888e-10	6
Skin	DreVDae	ost4	183.297	10.7589	1.3318	8.07845	6.56e-16	2.29e-13	6
Skin	DreVDky	ost4	290.773	10.4961	1.26164	8.31939	8.84e-17	4.12e-14	6
Xan	DreVDae	ost4	131.355	10.1841	1.94466	5.23692	1.63e-07	2.13e-05	6
Xan	DreVDky	ost4	178.309	10.8571	1.46034	7.43469	1.04816e-13	4.50874e-11	6
Irido	DreVDal	panx1a	80.8226	-4.39304	0.998763	-4.39848	1.09012e-05	0.000425596	6
Irido	DreVDni	panx1a	205.99	-3.33059	0.659914	-5.047	4.48798e-07	5.15471e-05	6
Skin	DreVDae	panx1a	95.9767	-2.58209	0.854588	-3.02145	0.00251571	0.0485897	6
Skin	DreVDal	panx1a	134.377	-3.21645	0.473686	-6.79025	1.12e-11	6.9e-10	6
Skin	DreVDky	panx1a	81.2283	-2.32292	0.600228	-3.87007	0.000108804	0.00387272	6
Skin	DreVDni	panx1a	124.52	-2.95069	0.769776	-3.83319	0.000126494	0.00567672	6
Irido	DreVDky	parp9	79.3328	-3.07986	0.662272	-4.65045	3.31211e-06	0.000126924	6
Mel	DreVDae	parp9	34.7874	-4.75739	1.42069	-3.34865	0.000812057	0.0292095	6
Skin	DreVDae	parp9	124.226	-4.51602	0.671158	-6.7287	1.71e-11	3.15e-09	6
Skin	DreVDal	parp9	163.413	1.70681	0.46559	3.66592	0.000246456	0.00289516	6
Skin	DreVDky	parp9	135.52	-2.24655	0.511518	-4.39192	1.12e-05	0.00059507	6
Xan	DreVDae	parp9	110.256	-4.35662	1.33428	-3.26516	0.00109403	0.0422947	6
Irido	DreVDae	per1a	176.726	4.12388	1.03827	3.97186	7.13e-05	0.00287726	6
Irido	DreVDky	per1a	97.1682	1.58766	0.56018	2.8342	0.0045941	0.049503	6
Mel	DreVDni	per1a	151.301	10.1623	1.76105	5.77057	7.90049e-09	2.74755e-06	6
Skin	DreVDae	per1a	55.3947	2.75805	0.837635	3.29266	0.00099243	0.0242503	6
Skin	DreVDni	per1a	145.712	10.1508	1.4034	7.23298	4.73e-13	2.2e-10	6
Xan	DreVDni	per1a	32.0609	7.85168	2.15409	3.64501	0.000267377	0.0219266	6
Irido	DreVDky	plekho2	50.1824	3.14366	0.817938	3.8434	0.000121341	0.00276153	6
Skin	DreVDae	plekho2	257.166	2.45217	0.724037	3.3868	0.000707121	0.0189073	6
Skin	DreVDal	plekho2	246.534	2.16141	0.506572	4.26673	1.98e-05	0.000327647	6
Skin	DreVDky	plekho2	159.757	2.4126	0.745427	3.23653	0.00120991	0.0237551	6
Xan	DreVDae	plekho2	46.0715	8.67435	1.95728	4.43184	9.34e-06	0.000973225	6
Xan	DreVDal	plekho2	61.2439	7.06586	1.30622	5.40941	6.32321e-08	1.33204e-05	6
Irido	DreVDni	plgrkt	76.4903	4.81835	0.981315	4.91009	9.10339e-07	9.40269e-05	6
Mel	DreVDal	plgrkt	27.3189	7.90385	1.76316	4.48277	7.36792e-06	0.00118459	6
Mel	DreVDni	plgrkt	103.861	3.81474	0.943923	4.04137	5.3141e-05	0.0044911	6
Skin	DreVDal	plgrkt	86.5874	9.70048	1.29771	7.47509	7.72e-14	6.46e-12	6
Skin	DreVDni	plgrkt	106.709	4.44325	0.785696	5.65517	1.56e-08	2.52e-06	6
Xan	DreVDal	plgrkt	14.291	6.61499	1.85284	3.57019	0.00035672	0.0185889	6
Irido	DreVDni	ppp1r21	79.7183	3.85624	1.14754	3.36045	0.000778159	0.0200936	6
Mel	DreVDae	ppp1r21	49.1989	8.63787	1.65007	5.23485	1.65122e-07	1.92014e-05	6
Mel	DreVDni	ppp1r21	256.505	4.33957	1.04415	4.15606	3.23783e-05	0.00309258	6
Skin	DreVDae	ppp1r21	176.312	10.7056	1.34442	7.96296	1.68e-15	5.31e-13	6
Skin	DreVDni	ppp1r21	122.13	4.69327	0.82069	5.71869	1.07e-08	1.78e-06	6
Xan	DreVDae	ppp1r21	131.533	9.28312	1.81702	5.10897	3.24e-07	4.17e-05	6
Mel	DreVDae	ppp4r3b	98.3027	9.62043	1.6985	5.66409	1.47807e-08	2.02636e-06	6
Mel	DreVDky	ppp4r3b	204.678	10.0913	1.51757	6.64967	2.93759e-11	5.84541e-09	6
Skin	DreVDae	ppp4r3b	191.287	10.8233	1.34204	8.06482	7.33e-16	2.41e-13	6
Skin	DreVDky	ppp4r3b	194.345	10.8233	1.3356	8.10366	5.33e-16	2.05e-13	6
Xan	DreVDae	ppp4r3b	31.7555	8.13639	1.94891	4.17484	2.98e-05	0.0027691	6
Xan	DreVDky	ppp4r3b	135.366	10.4596	1.4813	7.0611	1.65185e-12	4.2107e-10	6
Irido	DreVDal	proza	143.666	2.41729	0.805562	3.00075	0.00269318	0.0363639	6
Irido	DreVDky	proza	132.868	2.91047	0.556562	5.22937	1.70087e-07	9.20178e-06	6
Mel	DreVDky	proza	192.746	4.09536	0.923504	4.43459	9.22476e-06	0.000570208	6
Skin	DreVDal	proza	814.488	1.61612	0.333963	4.83923	1.3e-06	3.03e-05	6
Skin	DreVDky	proza	302.044	2.56743	0.607224	4.22815	2.36e-05	0.001094	6
Xan	DreVDal	proza	45.7232	4.34378	1.12966	3.84522	0.000120443	0.0084575	6
Irido	DreVDal	prr13	263.005	2.16596	0.519642	4.16817	3.07059e-05	0.00100202	6
Mel	DreVDae	prr13	107.641	9.78489	1.59976	6.11649	9.56594e-10	2.04241e-07	6
Skin	DreVDae	prr13	369.08	11.7706	1.30918	8.99083	2.45e-19	1.25e-16	6
Skin	DreVDal	prr13	356.348	1.42958	0.375443	3.80771	0.000140258	0.00178513	6
Skin	DreVDky	prr13	446.015	1.21218	0.380602	3.1849	0.00144804	0.0271068	6
Xan	DreVDae	prr13	181.51	10.6515	1.86897	5.69914	1.2e-08	1.76e-06	6
Irido	DreVDni	psma1	1293.38	3.12228	0.617915	5.05292	4.35106e-07	5.03775e-05	6
Mel	DreVDky	psma1	1292.42	13.6875	1.55777	8.78663	1.54116e-18	1.86557e-15	6
Skin	DreVDae	psma1	901.777	1.65416	0.467728	3.5366	0.000405315	0.0122655	6
Skin	DreVDky	psma1	1488.92	13.7595	1.29542	10.6216	2.36e-26	2.99e-23	6
Skin	DreVDni	psma1	834.602	2.97426	0.551238	5.39561	6.83e-08	9.73e-06	6
Xan	DreVDky	psma1	1314.82	13.7393	1.41406	9.71622	2.57153e-22	2.94976e-19	6
Irido	DreVDky	psmb8a	201.97	2.39808	0.514939	4.65701	3.20828e-06	0.000123856	6
Mel	DreVDal	psmb8a	92.8691	7.47644	1.35394	5.52198	3.35204e-08	1.09069e-05	6
Mel	DreVDky	psmb8a	190.071	2.53526	0.825984	3.06939	0.00214499	0.0380422	6
Skin	DreVDal	psmb8a	636.587	10.7555	1.06316	10.1165	4.67e-24	1.12e-21	6
Skin	DreVDky	psmb8a	505.135	3.02426	0.876914	3.44876	0.000563176	0.0137137	6
Xan	DreVDal	psmb8a	122.03	9.98172	1.31267	7.60414	2.86807e-14	1.89312e-11	6
Irido	DreVDal	rab1ba	1549.65	-2.15869	0.560766	-3.84954	0.000118342	0.00304604	6
Irido	DreVDky	rab1ba	427.837	-1.36012	0.30231	-4.49907	6.82505e-06	0.000247586	6
Mel	DreVDky	rab1ba	393.1	-3.56738	1.00995	-3.53224	0.000412061	0.0116225	6
Skin	DreVDal	rab1ba	681.003	-1.57684	0.270278	-5.83413	5.41e-09	2.07e-07	6
Skin	DreVDky	rab1ba	699.272	-2.51164	0.764243	-3.28644	0.00101461	0.020919	6
Xan	DreVDal	rab1ba	163.59	-3.13515	0.844392	-3.71291	0.000204894	0.0130881	6
Irido	DreVDal	rnd3a	866.307	1.78046	0.592888	3.00302	0.00267312	0.0361577	6
Irido	DreVDky	rnd3a	283.406	2.27387	0.547294	4.15476	3.25634e-05	0.000927376	6
Skin	DreVDal	rnd3a	509.236	1.37875	0.288916	4.77215	1.82e-06	4.08e-05	6
Skin	DreVDky	rnd3a	409.89	2.47612	0.577258	4.28945	1.79e-05	0.000872866	6
Skin	DreVDni	rnd3a	282.778	4.6499	0.919767	5.05552	4.29e-07	4.86e-05	6
Xan	DreVDky	rnd3a	217.936	2.94163	0.798805	3.68253	0.000230927	0.00760686	6
Irido	DreVDae	rnf114	57.098	-4.06835	1.09862	-3.70314	0.000212943	0.00635973	6
Irido	DreVDky	rnf114	86.8068	-2.9349	0.657359	-4.46469	8.01859e-06	0.000280471	6
Mel	DreVDky	rnf114	102.722	-3.61708	0.972958	-3.71761	0.000201116	0.00662451	6
Skin	DreVDae	rnf114	114.079	-3.38537	0.77596	-4.36282	1.28e-05	0.000687723	6
Skin	DreVDal	rnf114	143.325	-2.77361	0.58533	-4.73854	2.15e-06	4.72e-05	6
Skin	DreVDky	rnf114	148.423	-2.5605	0.500066	-5.12033	3.05e-07	2.52e-05	6
Irido	DreVDky	rps8a	496.797	6.04205	0.403107	14.9887	8.70282e-51	1.36069e-46	6
Irido	DreVDni	rps8a	801.628	2.12211	0.710358	2.98737	0.00281385	0.049755	6
Mel	DreVDky	rps8a	1244.23	5.95376	0.758239	7.85209	4.09153e-15	2.58407e-12	6
Skin	DreVDky	rps8a	1040.51	5.37774	0.468525	11.478	1.7e-30	3.01e-27	6
Skin	DreVDni	rps8a	1046.83	2.11403	0.579159	3.65018	0.000262059	0.00968063	6
Xan	DreVDky	rps8a	1091.93	6.62577	0.68482	9.6752	3.84328e-22	4.06944e-19	6
Irido	DreVDky	serpinb1l3	682.649	3.05566	0.272955	11.1947	4.32775e-29	5.63869e-26	6
Irido	DreVDni	serpinb1l3	582.173	2.4757	0.634971	3.89891	9.66253e-05	0.00417846	6
Mel	DreVDky	serpinb1l3	746.868	3.07756	0.841197	3.65855	0.000253645	0.00795777	6
Skin	DreVDal	serpinb1l3	842.285	1.48139	0.276047	5.36645	8.03e-08	2.45e-06	6
Skin	DreVDni	serpinb1l3	410.731	2.4409	0.722275	3.37946	0.000726293	0.0214729	6
Xan	DreVDky	serpinb1l3	523.303	3.52693	1.05674	3.33756	0.000845176	0.0203883	6
Irido	DreVDky	si:ch1073-340i21.3	415.765	-2.50883	0.665647	-3.76901	0.000163898	0.00353943	6
Skin	DreVDae	si:ch1073-340i21.3	558.828	-3.4602	0.648826	-5.33302	9.66e-08	8.95e-06	6
Skin	DreVDal	si:ch1073-340i21.3	370.536	-2.07908	0.507053	-4.10032	4.13e-05	0.000617334	6
Skin	DreVDky	si:ch1073-340i21.3	449.059	-2.84499	0.592692	-4.80011	1.59e-06	0.00010748	6
Skin	DreVDni	si:ch1073-340i21.3	555.321	-3.16898	0.805576	-3.93381	8.36e-05	0.00409875	6
Xan	DreVDky	si:ch1073-340i21.3	200.156	-4.42279	1.13477	-3.89753	9.71807e-05	0.00386616	6
Irido	DreVDky	si:ch211-11p18.6	49.659	3.59702	0.703035	5.11642	3.11396e-07	1.58589e-05	6
Mel	DreVDky	si:ch211-11p18.6	70.4914	5.31746	1.45324	3.65903	0.00025317	0.00795777	6
Skin	DreVDal	si:ch211-11p18.6	121.772	2.04028	0.476156	4.2849	1.83e-05	0.000303574	6
Skin	DreVDky	si:ch211-11p18.6	79.3863	2.53218	0.655359	3.8638	0.000111635	0.0039655	6
Skin	DreVDni	si:ch211-11p18.6	74.5341	5.21579	1.08869	4.7909	1.66e-06	0.000153959	6
Xan	DreVDky	si:ch211-11p18.6	42.8989	5.04802	1.61476	3.12618	0.00177093	0.0345282	6
Irido	DreVDae	si:ch211-132g1.4	129.126	-2.72515	0.912815	-2.98543	0.00283178	0.0399518	6
Irido	DreVDky	si:ch211-132g1.4	109.959	-3.22144	0.99862	-3.2259	0.00125579	0.0186284	6
Mel	DreVDky	si:ch211-132g1.4	1271.13	-4.0086	0.999695	-4.00982	6.0764e-05	0.00257335	6
Skin	DreVDae	si:ch211-132g1.4	1204.67	-2.64062	0.584581	-4.51712	6.27e-06	0.000378039	6
Skin	DreVDky	si:ch211-132g1.4	1721.71	-2.8958	0.60624	-4.77666	1.78e-06	0.000119882	6
Xan	DreVDky	si:ch211-132g1.4	1147.46	-4.74611	1.13555	-4.17958	2.92054e-05	0.00145827	6
Irido	DreVDal	si:ch73-376l24.4	36.4448	-3.52856	0.912661	-3.86623	0.00011053	0.00288605	6
Irido	DreVDni	si:ch73-376l24.4	88.3632	-2.94111	0.894683	-3.28733	0.00101144	0.0246541	6
Mel	DreVDky	si:ch73-376l24.4	132.377	-6.78959	1.32862	-5.11024	3.21748e-07	2.95804e-05	6
Skin	DreVDal	si:ch73-376l24.4	32.8401	-2.85552	0.901252	-3.16839	0.00153286	0.0129482	6
Skin	DreVDky	si:ch73-376l24.4	52.7886	-5.91366	1.10764	-5.33897	9.35e-08	9.04e-06	6
Xan	DreVDky	si:ch73-376l24.4	76.29	-4.88549	0.847158	-5.76691	8.07389e-09	9.74886e-07	6
Mel	DreVDky	si:dkey-184p9.7	113.861	7.57826	1.51415	5.00497	5.58715e-07	4.91872e-05	6
Skin	DreVDae	si:dkey-184p9.7	128.574	2.92523	0.701138	4.17211	3.02e-05	0.00144146	6
Skin	DreVDal	si:dkey-184p9.7	91.2675	5.85847	0.744553	7.86844	3.59e-15	3.63e-13	6
Skin	DreVDky	si:dkey-184p9.7	287.293	4.83746	1.0233	4.72732	2.28e-06	0.000147959	6
Xan	DreVDal	si:dkey-184p9.7	59.9912	4.3665	1.38286	3.15758	0.00159083	0.0483153	6
Xan	DreVDky	si:dkey-184p9.7	50.8059	9.04727	1.74465	5.18573	2.15173e-07	2.00126e-05	6
Mel	DreVDae	si:dkey-188i13.11	45.9061	4.78694	1.47421	3.24712	0.00116578	0.0372134	6
Mel	DreVDni	si:dkey-188i13.11	245.847	7.75562	1.42911	5.42689	5.73452e-08	1.1111e-05	6
Skin	DreVDae	si:dkey-188i13.11	82.578	6.60175	1.04404	6.3233	2.56e-10	3.9e-08	6
Skin	DreVDni	si:dkey-188i13.11	62.6167	8.93338	1.49805	5.96336	2.47e-09	4.82e-07	6
Xan	DreVDae	si:dkey-188i13.11	40.9102	8.50271	2.07884	4.09012	4.31e-05	0.00379767	6
Xan	DreVDni	si:dkey-188i13.11	101.378	9.51234	2.00658	4.74056	2.13127e-06	0.000403237	6
Irido	DreVDky	si:dkey-286j15.1	288.538	2.88928	0.38261	7.55149	4.30309e-14	7.08198e-12	6
Mel	DreVDky	si:dkey-286j15.1	300.31	3.52128	0.823068	4.27824	1.88375e-05	0.00103258	6
Skin	DreVDae	si:dkey-286j15.1	477.982	2.71586	0.502062	5.40941	6.32e-08	6.09e-06	6
Skin	DreVDal	si:dkey-286j15.1	798.647	1.70113	0.314626	5.40684	6.41e-08	1.99e-06	6
Skin	DreVDky	si:dkey-286j15.1	514.061	2.48981	0.473168	5.26201	1.42e-07	1.29e-05	6
Skin	DreVDni	si:dkey-286j15.1	385.409	2.32679	0.524138	4.43928	9.03e-06	0.00066985	6
Mel	DreVDal	si:rp71-36a1.2	17.8463	7.29594	1.96108	3.72038	0.000198926	0.0124299	6
Mel	DreVDky	si:rp71-36a1.2	35.9645	6.57923	1.92352	3.42041	0.000625276	0.0154206	6
Skin	DreVDae	si:rp71-36a1.2	38.6875	6.76768	1.29611	5.22153	1.77e-07	1.59e-05	6
Skin	DreVDal	si:rp71-36a1.2	37.5737	4.00239	0.838913	4.77092	1.83e-06	4.09e-05	6
Skin	DreVDky	si:rp71-36a1.2	45.1657	3.91885	1.17212	3.34339	0.000827618	0.0180971	6
Skin	DreVDni	si:rp71-36a1.2	43.3804	8.40501	1.62819	5.16217	2.44e-07	3.03e-05	6
Mel	DreVDky	si:zfos-911d5.4	73.4912	9.54943	1.81336	5.26616	1.39306e-07	1.35809e-05	6
Mel	DreVDni	si:zfos-911d5.4	77.5244	8.27734	2.55508	3.23956	0.00119713	0.0441214	6
Skin	DreVDal	si:zfos-911d5.4	17.9813	4.33793	1.37891	3.1459	0.00165575	0.0137348	6
Skin	DreVDky	si:zfos-911d5.4	32.7372	8.24612	1.41668	5.82073	5.86e-09	7.25e-07	6
Skin	DreVDni	si:zfos-911d5.4	17.0768	7.05572	2.10099	3.35829	0.000784277	0.0227781	6
Xan	DreVDky	si:zfos-911d5.4	31.5419	8.3581	1.85259	4.51159	6.43441e-06	0.000419885	6
Irido	DreVDky	stard10	175.129	2.42632	0.399626	6.07146	1.2675e-09	1.04301e-07	6
Mel	DreVDae	stard10	65.9488	8.98413	1.89208	4.74829	2.05147e-06	0.000202412	6
Skin	DreVDae	stard10	120.235	10.1485	1.38557	7.32443	2.4e-13	5.59e-11	6
Skin	DreVDal	stard10	127.151	2.83958	0.52176	5.4423	5.26e-08	1.66e-06	6
Skin	DreVDky	stard10	91.8555	1.91785	0.56897	3.37074	0.000749668	0.0168082	6
Xan	DreVDae	stard10	32.5633	8.17271	2.13082	3.83547	0.000125326	0.00904387	6
Irido	DreVDal	stk3	271.525	-3.3917	1.15963	-2.92482	0.00344656	0.0437598	6
Irido	DreVDky	stk3	132.482	-2.87607	0.449914	-6.39249	1.63206e-10	1.56548e-08	6
Skin	DreVDae	stk3	247.993	-2.44365	0.476812	-5.12498	2.98e-07	2.53e-05	6
Skin	DreVDal	stk3	329.804	-2.1288	0.378446	-5.62511	1.85e-08	6.4e-07	6
Skin	DreVDky	stk3	755.886	-3.28752	1.04535	-3.14491	0.00166139	0.030082	6
Xan	DreVDky	stk3	130.552	-3.17239	1.03498	-3.06516	0.00217552	0.0397691	6
Mel	DreVDae	thumpd1	24.933	7.6269	1.74289	4.37602	1.20868e-05	0.000937013	6
Mel	DreVDky	thumpd1	237.29	11.2415	1.69181	6.64467	3.03906e-11	5.9656e-09	6
Skin	DreVDae	thumpd1	154.669	10.515	1.32759	7.92035	2.37e-15	7.35e-13	6
Skin	DreVDky	thumpd1	163.107	10.5698	1.32368	7.98515	1.4e-15	5.17e-13	6
Xan	DreVDae	thumpd1	98.5676	9.76913	1.97706	4.94123	7.76e-07	9.69e-05	6
Xan	DreVDky	thumpd1	198.477	11.0111	1.51409	7.27244	3.53059e-13	1.1302e-10	6
Mel	DreVDae	wu:fu71h07	10.8329	6.37002	1.90415	3.34534	0.000821807	0.0293352	6
Mel	DreVDky	wu:fu71h07	16.7065	7.41082	1.84931	4.00734	6.14069e-05	0.00259301	6
Skin	DreVDae	wu:fu71h07	42.3181	5.96318	1.25319	4.75842	1.95e-06	0.000136296	6
Skin	DreVDal	wu:fu71h07	88.6235	1.36462	0.495114	2.75617	0.00584827	0.0370796	6
Xan	DreVDae	wu:fu71h07	21.7955	7.59431	2.01944	3.76059	0.000169512	0.0111571	6
Xan	DreVDky	wu:fu71h07	14.2521	7.21351	2.22501	3.24202	0.00118687	0.0258633	6
Irido	DreVDae	zgc:111983	263.18	3.39737	0.887808	3.8267	0.000129872	0.00445408	6
Irido	DreVDal	zgc:111983	1298.32	2.97294	0.842285	3.52962	0.000416161	0.00838371	6
Skin	DreVDae	zgc:111983	1928.67	2.44405	0.645466	3.78649	0.000152787	0.00565279	6
Skin	DreVDal	zgc:111983	5608.87	3.10502	0.262315	11.837	2.51e-32	1.13e-29	6
Skin	DreVDni	zgc:111983	1026.03	2.62762	0.714681	3.67664	0.00023633	0.00902686	6
Xan	DreVDal	zgc:111983	379.946	3.46837	0.733546	4.72822	2.26496e-06	0.000334706	6
Irido	DreVDae	zgc:153317	419.193	4.32202	1.12377	3.846	0.00012006	0.00417276	6
Irido	DreVDky	zgc:153317	331.428	2.57313	0.328335	7.8369	4.61796e-15	8.80511e-13	6
Mel	DreVDal	zgc:153317	103.8	5.43878	1.14455	4.75189	2.01522e-06	0.000387887	6
Skin	DreVDae	zgc:153317	266.334	3.01894	0.49851	6.05594	1.4e-09	1.89e-07	6
Skin	DreVDal	zgc:153317	333.664	4.49128	0.371668	12.0841	1.28e-33	6.38e-31	6
Xan	DreVDal	zgc:153317	90.6248	4.66412	0.936802	4.97877	6.39895e-07	0.000111151	6
Irido	DreVDky	zgc:153932	419.168	2.14906	0.589209	3.64737	0.000264936	0.00522355	6
Skin	DreVDae	zgc:153932	163.373	1.98647	0.574702	3.45651	0.000547209	0.0155228	6
Skin	DreVDal	zgc:153932	497.413	2.56168	0.324221	7.90104	2.77e-15	2.84e-13	6
Skin	DreVDky	zgc:153932	325.678	2.39876	0.540744	4.43604	9.16e-06	0.000492685	6
Skin	DreVDni	zgc:153932	99.3479	3.37572	0.991058	3.40618	0.000658798	0.0198064	6
Xan	DreVDky	zgc:153932	67.8978	3.82459	0.9002	4.2486	2.15113e-05	0.00113886	6
Irido	DreVDal	zgc:163083	55.0886	-3.24414	1.1195	-2.89784	0.00375743	0.0466101	6
Irido	DreVDni	zgc:163083	52.3645	-2.47515	0.799462	-3.09602	0.00196134	0.0399986	6
Skin	DreVDae	zgc:163083	108.736	-3.01991	0.864129	-3.49474	0.000474516	0.0139078	6
Skin	DreVDal	zgc:163083	118.415	-3.17288	0.990274	-3.20404	0.00135515	0.0117085	6
Skin	DreVDky	zgc:163083	84.0938	-2.12596	0.707347	-3.00553	0.00265115	0.0422512	6
Xan	DreVDal	zgc:163083	28.0751	-5.35684	1.35774	-3.9454	7.96677e-05	0.00621095	6
Irido	DreVDae	zgc:56676	293.885	-3.48369	0.963689	-3.61495	0.000300406	0.00820793	6
Irido	DreVDal	zgc:56676	701.938	-2.62101	0.617185	-4.24672	2.16921e-05	0.000755175	6
Irido	DreVDni	zgc:56676	473.035	-3.09515	0.666137	-4.64642	3.37753e-06	0.0002709	6
Mel	DreVDni	zgc:56676	436.766	-3.38655	0.931235	-3.63662	0.000276243	0.0153553	6
Skin	DreVDal	zgc:56676	312.711	-1.89154	0.403906	-4.68312	2.83e-06	6.02e-05	6
Skin	DreVDni	zgc:56676	273.207	-5.25869	0.788372	-6.67031	2.55e-11	7.86e-09	6
Irido	DreVDni	thrab	403.485	2.39839	0.793826	3.0213	0.00251688	0.0464458	5
Mel	DreVDky	thrab	116.481	10.2146	1.62023	6.30442	2.8927e-10	4.51821e-08	5
Skin	DreVDal	thrab	70.5225	1.50967	0.56368	2.67824	0.00740091	0.0448052	5
Skin	DreVDky	thrab	64.5712	9.21777	1.53938	5.98799	2.12e-09	2.96e-07	5
Xan	DreVDky	thrab	60.061	9.28744	1.67049	5.5597	2.70241e-08	3.07427e-06	5
Mel	DreVDky	notchl	11.9923	6.94281	2.17126	3.19759	0.00138579	0.0281146	5
Skin	DreVDae	notchl	109.187	3.17128	0.927926	3.4176	0.000631759	0.0175065	5
Xan	DreVDae	notchl	15.554	7.11158	2.16827	3.27984	0.00103866	0.041117	5
Xan	DreVDal	notchl	11.467	6.32268	1.894	3.33827	0.000843028	0.033142	5
Xan	DreVDky	notchl	67.8961	6.91967	1.8106	3.82175	0.000132508	0.00498351	5
Irido	DreVDal	ms4a17a.1	168.835	2.71075	0.660097	4.10659	4.01537e-05	0.00125607	5
Irido	DreVDky	ms4a17a.1	604.148	-1.46311	0.493854	-2.96264	0.00305014	0.0367687	5
Mel	DreVDky	ms4a17a.1	838.576	-3.66771	0.801152	-4.57805	4.69336e-06	0.000324646	5
Skin	DreVDky	ms4a17a.1	1188.71	-2.6102	0.506402	-5.1544	2.54e-07	2.14e-05	5
Xan	DreVDky	ms4a17a.1	718.333	-2.96858	0.801511	-3.70373	0.00021245	0.00722066	5
Irido	DreVDal	ms4a17a.5	136.382	5.51808	0.764968	7.21348	5.45415e-13	1.87288e-10	5
Irido	DreVDky	ms4a17a.5	410.472	1.29421	0.445811	2.90305	0.00369548	0.042391	5
Skin	DreVDae	ms4a17a.5	264.771	2.52667	0.5638	4.4815	7.41e-06	0.000432962	5
Skin	DreVDal	ms4a17a.5	318.447	6.62492	0.510795	12.9698	1.81e-38	1.07e-35	5
Xan	DreVDal	ms4a17a.5	53.9857	3.73959	1.05555	3.54277	0.000395948	0.020104	5
Irido	DreVDae	cxcl19	41.3128	3.44112	1.05358	3.26612	0.00109032	0.0205522	5
Mel	DreVDal	cxcl19	657.001	4.09757	0.936628	4.37481	1.21537e-05	0.0017123	5
Mel	DreVDky	cxcl19	3215.94	3.81364	0.811861	4.69741	2.63481e-06	0.000200384	5
Xan	DreVDal	cxcl19	64.8922	4.60758	1.25527	3.6706	0.000241982	0.0143465	5
Xan	DreVDky	cxcl19	74.6801	5.22835	1.27234	4.10925	3.96953e-05	0.00187768	5
Mel	DreVDky	galn	14.8826	7.24849	2.33113	3.10944	0.00187443	0.0347296	5
Mel	DreVDni	galn	380.346	7.94611	1.99422	3.98458	6.76009e-05	0.00533065	5
Skin	DreVDky	galn	21.5108	7.62211	2.11135	3.61006	0.000306121	0.0086506	5
Xan	DreVDky	galn	197.368	11.004	1.55289	7.08619	1.37853e-12	3.72069e-10	5
Xan	DreVDni	galn	91.8108	9.36908	2.02824	4.61932	3.84994e-06	0.000696272	5
Irido	DreVDni	abcg2a	127.595	2.85383	0.793983	3.59432	0.000325238	0.0103306	5
Mel	DreVDky	abcg2a	115.399	6.5423	1.39139	4.70198	2.57646e-06	0.000196977	5
Skin	DreVDal	abcg2a	255.357	3.11657	0.668638	4.66107	3.15e-06	6.6e-05	5
Skin	DreVDky	abcg2a	277.404	2.92371	0.465554	6.28007	3.38e-10	5.39e-08	5
Xan	DreVDky	abcg2a	190.381	2.80921	0.930669	3.01848	0.00254047	0.0445472	5
Mel	DreVDal	abr	38.2344	5.71778	1.5088	3.78962	0.000150875	0.0108449	5
Skin	DreVDae	abr	173.947	2.67312	0.856524	3.12089	0.00180304	0.0382149	5
Skin	DreVDal	abr	461.287	2.57712	0.389945	6.60893	3.87e-11	2.19e-09	5
Skin	DreVDky	abr	161.45	2.6932	0.786723	3.42331	0.000618625	0.014709	5
Skin	DreVDni	abr	169.524	2.5681	0.684091	3.75404	0.000174007	0.00718094	5
Mel	DreVDal	acer2	80.3384	-3.73899	0.996015	-3.75395	0.000174071	0.0112742	5
Mel	DreVDky	acer2	106.231	-4.62908	1.11417	-4.15472	3.2568e-05	0.00157694	5
Skin	DreVDal	acer2	108.549	-2.90028	0.567302	-5.11242	3.18e-07	8.41e-06	5
Skin	DreVDky	acer2	101.021	-3.07626	0.877269	-3.50663	0.000453816	0.0116012	5
Xan	DreVDky	acer2	59.2932	-4.42836	1.28784	-3.43858	0.000584774	0.0153908	5
Mel	DreVDky	ahsg1	27.7711	6.61933	2.05726	3.21754	0.00129294	0.0266023	5
Skin	DreVDae	ahsg1	64.4461	4.82403	1.01547	4.75054	2.03e-06	0.000140543	5
Skin	DreVDal	ahsg1	50.5229	8.92415	1.33572	6.68114	2.37e-11	1.38e-09	5
Skin	DreVDky	ahsg1	37.9071	6.17287	1.24123	4.97317	6.59e-07	4.98e-05	5
Skin	DreVDni	ahsg1	31.1102	7.92149	1.92036	4.125	3.71e-05	0.00216164	5
Irido	DreVDni	arfgap1	165.141	2.97432	0.837106	3.5531	0.000380725	0.0115318	5
Mel	DreVDae	arfgap1	50.236	8.6698	1.64901	5.25757	1.45973e-07	1.72832e-05	5
Skin	DreVDae	arfgap1	98.3327	9.86375	1.35955	7.25518	4.01e-13	8.85e-11	5
Skin	DreVDni	arfgap1	182.712	3.05402	0.688613	4.43504	9.21e-06	0.000678005	5
Xan	DreVDae	arfgap1	46.147	8.67308	2.09519	4.13952	3.48e-05	0.00313467	5
Irido	DreVDal	ascc1	231.315	2.98498	0.624262	4.78161	1.73895e-06	8.72886e-05	5
Irido	DreVDni	ascc1	225.091	2.79354	0.700932	3.98547	6.73463e-05	0.00310898	5
Mel	DreVDni	ascc1	166.059	3.39461	0.992442	3.42046	0.000625145	0.027129	5
Skin	DreVDal	ascc1	668.417	4.12879	0.407598	10.1296	4.08e-24	9.9e-22	5
Skin	DreVDni	ascc1	512.161	4.30163	0.636489	6.75837	1.4e-11	4.67e-09	5
Irido	DreVDal	bri3	633.395	5.41907	0.911133	5.94761	2.72085e-09	3.26264e-07	5
Irido	DreVDky	bri3	153.408	2.57163	0.481071	5.34562	9.01058e-08	5.23719e-06	5
Irido	DreVDni	bri3	161.346	3.55224	1.00117	3.5481	0.000388019	0.0116544	5
Skin	DreVDal	bri3	216.55	4.0559	0.457925	8.85713	8.21e-19	1.28e-16	5
Skin	DreVDni	bri3	145.099	3.01223	0.735345	4.09635	4.2e-05	0.00238406	5
Mel	DreVDky	BX004857.1	31.6953	4.50481	1.29276	3.48464	0.000492802	0.0130936	5
Mel	DreVDni	BX004857.1	22.1898	7.39218	1.91612	3.8579	0.000114367	0.00812129	5
Skin	DreVDal	BX004857.1	95.0855	2.58475	0.564668	4.57746	4.71e-06	9.34e-05	5
Skin	DreVDky	BX004857.1	33.7057	4.20282	0.92068	4.56491	5e-06	0.000293875	5
Skin	DreVDni	BX004857.1	42.1159	7.37677	1.56842	4.70331	2.56e-06	0.000220121	5
Mel	DreVDae	BX511021.1	55.0368	-4.67572	1.35407	-3.45309	0.00055421	0.0216968	5
Mel	DreVDky	BX511021.1	77.1729	-4.98286	0.959138	-5.19515	2.04559e-07	1.96783e-05	5
Skin	DreVDae	BX511021.1	52.4035	-2.69717	0.723818	-3.72631	0.000194306	0.00685797	5
Skin	DreVDky	BX511021.1	104.835	-2.8658	0.613684	-4.66983	3.01e-06	0.000189104	5
Xan	DreVDky	BX511021.1	70.5793	-4.77588	1.03153	-4.62991	3.65832e-06	0.000262616	5
Irido	DreVDae	bzw1a	419.636	-3.21251	0.943746	-3.404	0.00066407	0.01446	5
Irido	DreVDal	bzw1a	691.458	-2.09721	0.622	-3.37173	0.000746978	0.0133721	5
Mel	DreVDae	bzw1a	179.616	-3.40392	1.04452	-3.25885	0.00111866	0.0362425	5
Skin	DreVDae	bzw1a	753.775	-2.71761	0.593432	-4.57949	4.66e-06	0.000292674	5
Skin	DreVDal	bzw1a	1033.45	-1.94502	0.214601	-9.06342	1.26e-19	2.17e-17	5
Mel	DreVDni	CABZ01041962.1	14.188	6.74533	2.06619	3.26462	0.0010961	0.0414107	5
Skin	DreVDae	CABZ01041962.1	18.2467	7.43388	1.70658	4.35602	1.32e-05	0.000702682	5
Skin	DreVDal	CABZ01041962.1	34.2051	8.36188	1.42959	5.84913	4.94e-09	1.91e-07	5
Skin	DreVDky	CABZ01041962.1	32.451	8.25527	1.45593	5.67011	1.43e-08	1.61e-06	5
Xan	DreVDky	CABZ01041962.1	27.2207	8.14749	2.28616	3.56384	0.00036547	0.010842	5
Irido	DreVDae	CABZ01050105.2	37.125	-4.17753	1.20056	-3.47963	0.000502099	0.0118225	5
Irido	DreVDal	CABZ01050105.2	119.32	-2.82088	0.610353	-4.62172	3.80574e-06	0.000176383	5
Irido	DreVDky	CABZ01050105.2	18.0811	-3.21288	1.10043	-2.91966	0.00350411	0.0407623	5
Skin	DreVDal	CABZ01050105.2	90.0986	-3.75736	0.527839	-7.11839	1.09e-12	8.01e-11	5
Skin	DreVDky	CABZ01050105.2	15.7451	-3.51819	0.992764	-3.54383	0.000394359	0.0103813	5
Mel	DreVDky	CABZ01068358.1	332.769	4.06581	0.927917	4.38165	1.17781e-05	0.000701185	5
Skin	DreVDae	CABZ01068358.1	206.077	2.88157	0.55652	5.17784	2.24e-07	1.98e-05	5
Skin	DreVDal	CABZ01068358.1	222.078	1.69417	0.433816	3.90528	9.41e-05	0.00126152	5
Skin	DreVDky	CABZ01068358.1	193.564	2.60435	0.502705	5.18066	2.21e-07	1.89e-05	5
Skin	DreVDni	CABZ01068358.1	157.852	2.64795	0.698906	3.7887	0.000151435	0.00649316	5
Mel	DreVDae	CABZ01083448.1	19.0675	7.1699	2.03554	3.52236	0.000427717	0.0176284	5
Mel	DreVDni	CABZ01083448.1	26.5384	7.65291	1.87402	4.08369	4.43268e-05	0.00392944	5
Skin	DreVDae	CABZ01083448.1	40.4047	8.57034	1.56598	5.47283	4.43e-08	4.34e-06	5
Skin	DreVDal	CABZ01083448.1	38.8823	2.90156	0.724903	4.00269	6.26e-05	0.000883913	5
Skin	DreVDni	CABZ01083448.1	27.1584	6.74372	1.72669	3.90558	9.4e-05	0.00446589	5
Irido	DreVDae	CABZ01084501.2	32.2478	-3.42589	1.06671	-3.21164	0.00131981	0.0236196	5
Mel	DreVDal	CABZ01084501.2	20.3339	6.3881	1.6898	3.78038	0.000156588	0.0108598	5
Mel	DreVDky	CABZ01084501.2	97.2202	3.33516	0.968205	3.44469	0.000571721	0.0144432	5
Skin	DreVDal	CABZ01084501.2	68.0847	3.53339	0.570836	6.18986	6.02e-10	2.89e-08	5
Skin	DreVDni	CABZ01084501.2	35.1544	3.4663	1.11164	3.1182	0.00181962	0.0419753	5
Irido	DreVDae	CABZ01085139.1	811.487	-3.19804	0.841369	-3.801	0.000144116	0.00481478	5
Mel	DreVDni	CABZ01085139.1	118.081	9.80474	1.75345	5.59168	2.24882e-08	5.62124e-06	5
Skin	DreVDae	CABZ01085139.1	264.166	-2.55525	0.572518	-4.46318	8.08e-06	0.000463625	5
Skin	DreVDni	CABZ01085139.1	76.8019	9.22685	1.45723	6.33179	2.42e-10	5.74e-08	5
Xan	DreVDni	CABZ01085139.1	78.2295	9.13833	2.07713	4.39949	1.08505e-05	0.00173299	5
Mel	DreVDky	CABZ01090890.1	27.1962	8.11685	1.73947	4.66627	3.06715e-06	0.00022616	5
Skin	DreVDae	CABZ01090890.1	39.9804	5.56652	1.10869	5.02081	5.15e-07	4.19e-05	5
Skin	DreVDky	CABZ01090890.1	62.4312	9.19427	1.37886	6.66801	2.59e-11	4.93e-09	5
Xan	DreVDae	CABZ01090890.1	20.4013	6.41543	1.97048	3.25578	0.00113083	0.0427326	5
Xan	DreVDky	CABZ01090890.1	46.5706	8.91881	1.62613	5.48468	4.14224e-08	4.45453e-06	5
Mel	DreVDae	cd28l	89.1876	8.05198	1.47667	5.45278	4.95885e-08	6.15087e-06	5
Mel	DreVDky	cd28l	261.098	3.80159	1.11886	3.39774	0.000679446	0.016235	5
Skin	DreVDae	cd28l	267.122	4.1966	0.571991	7.33683	2.19e-13	5.31e-11	5
Skin	DreVDal	cd28l	336.442	1.87769	0.352843	5.32161	1.03e-07	3.05e-06	5
Skin	DreVDni	cd28l	193.976	2.29638	0.66036	3.47747	0.000506171	0.0161985	5
Irido	DreVDni	cd99	273.29	3.03017	0.963676	3.14439	0.00166434	0.035667	5
Mel	DreVDni	cd99	348.796	3.40419	0.887202	3.837	0.000124546	0.00857473	5
Skin	DreVDal	cd99	515.431	4.52477	0.386304	11.713	1.09e-31	4.7e-29	5
Skin	DreVDni	cd99	370.561	4.09305	0.644866	6.34713	2.19e-10	5.45e-08	5
Xan	DreVDal	cd99	94.8192	3.67161	1.13492	3.23513	0.00121589	0.0409472	5
Irido	DreVDky	cdk4	22.3392	-2.63552	0.921607	-2.8597	0.00424038	0.0465688	5
Skin	DreVDae	cdk4	87.9162	8.73969	1.75667	4.97515	6.52e-07	5.04e-05	5
Skin	DreVDal	cdk4	174.958	-1.7247	0.558273	-3.08934	0.00200603	0.0160085	5
Skin	DreVDni	cdk4	46.8445	6.07787	1.21101	5.01884	5.2e-07	5.64e-05	5
Xan	DreVDae	cdk4	16.3601	7.18211	2.24183	3.20368	0.00135683	0.0477374	5
Mel	DreVDky	comta	60.7554	-6.31131	1.72573	-3.65718	0.000255003	0.00798313	5
Skin	DreVDae	comta	98.6516	-2.53986	0.731328	-3.47293	0.000514801	0.0148804	5
Skin	DreVDal	comta	153.118	-2.93765	0.523806	-5.60829	2.04e-08	6.98e-07	5
Skin	DreVDky	comta	90.659	-4.32242	1.16547	-3.70875	0.000208285	0.00652843	5
Xan	DreVDky	comta	57.8421	-7.17571	1.42834	-5.02381	5.06575e-07	4.44141e-05	5
Irido	DreVDky	csnk2b	289.481	-2.26505	0.327599	-6.91409	4.70875e-12	6.03454e-10	5
Skin	DreVDae	csnk2b	411.996	-2.70048	0.622346	-4.33919	1.43e-05	0.000751577	5
Skin	DreVDal	csnk2b	509.201	-1.57556	0.263333	-5.98312	2.19e-09	9.3e-08	5
Skin	DreVDky	csnk2b	452.796	-2.90743	0.473121	-6.14523	7.98e-10	1.19e-07	5
Xan	DreVDky	csnk2b	236.494	-2.46042	0.602983	-4.08041	4.49555e-05	0.00206961	5
Mel	DreVDni	CU570881.2	17.0372	7.00939	2.03642	3.44202	0.000577382	0.0259306	5
Skin	DreVDal	CU570881.2	20.8154	7.6439	1.55604	4.91242	9e-07	2.17e-05	5
Skin	DreVDky	CU570881.2	12.0868	3.43283	1.134	3.02719	0.00246841	0.0403197	5
Xan	DreVDae	CU570881.2	32.7813	21.5007	2.75935	7.79196	6.6e-15	1.8e-12	5
Xan	DreVDky	CU570881.2	23.7112	4.40658	1.46968	2.99832	0.00271474	0.0468276	5
Irido	DreVDae	cyp2n13	316.865	5.8309	1.01194	5.76209	8.31e-09	1.07e-06	5
Irido	DreVDal	cyp2n13	299.023	2.85914	0.753975	3.79209	0.000149384	0.00369198	5
Irido	DreVDky	cyp2n13	133.562	1.95792	0.482842	4.05499	5.0136e-05	0.00134456	5
Irido	DreVDni	cyp2n13	125.021	3.74961	1.09981	3.40931	0.000651267	0.0174771	5
Mel	DreVDky	cyp2n13	557.171	2.80921	0.945172	2.97217	0.00295704	0.0465141	5
Irido	DreVDal	ddah1	91.3579	5.23336	0.925177	5.6566	1.544e-08	1.40532e-06	5
Irido	DreVDni	ddah1	47.4099	4.5104	1.17705	3.83196	0.000127128	0.00506992	5
Mel	DreVDal	ddah1	15.3025	5.65787	1.73414	3.26263	0.00110383	0.0367741	5
Skin	DreVDal	ddah1	88.1831	6.30846	0.767749	8.21683	2.09e-16	2.44e-14	5
Skin	DreVDni	ddah1	99.6922	3.31059	0.775612	4.26836	1.97e-05	0.00126823	5
Irido	DreVDal	ddb1	159.363	2.50942	0.654268	3.83547	0.000125325	0.00316116	5
Irido	DreVDky	ddb1	239.636	1.09252	0.385736	2.8323	0.00462143	0.0497566	5
Irido	DreVDni	ddb1	111.388	3.19676	0.838367	3.81308	0.000137246	0.00539846	5
Skin	DreVDal	ddb1	1073.82	1.65707	0.208846	7.93439	2.12e-15	2.2e-13	5
Skin	DreVDni	ddb1	265.015	2.99913	0.687044	4.36527	1.27e-05	0.000880358	5
Irido	DreVDae	ddit4	662.365	-4.7372	1.22685	-3.86127	0.000112799	0.00397041	5
Irido	DreVDal	ddit4	217.735	-3.02687	1.04519	-2.896	0.00377956	0.0468461	5
Skin	DreVDae	ddit4	1065.77	-3.22089	0.432593	-7.44553	9.66e-14	2.49e-11	5
Skin	DreVDal	ddit4	1179.68	-4.65661	0.439441	-10.5967	3.09e-26	8.98e-24	5
Xan	DreVDal	ddit4	359.041	-4.17554	0.957964	-4.35877	1.30795e-05	0.00151516	5
Mel	DreVDky	dicp3.3	77.5796	3.76331	1.10367	3.40981	0.000650092	0.0158178	5
Skin	DreVDae	dicp3.3	43.279	4.65328	1.2901	3.60693	0.000309842	0.00982387	5
Skin	DreVDal	dicp3.3	35.8572	3.9346	0.959954	4.09874	4.15e-05	0.000621027	5
Skin	DreVDky	dicp3.3	70.2833	5.01994	0.987319	5.08441	3.69e-07	2.98e-05	5
Xan	DreVDky	dicp3.3	80.6406	4.67335	1.47142	3.17608	0.00149278	0.0304867	5
Irido	DreVDky	eif4a1a	916.671	-1.85495	0.44353	-4.18225	2.88637e-05	0.00083726	5
Mel	DreVDni	eif4a1a	2026.62	-3.28308	0.906624	-3.62122	0.000293221	0.0158445	5
Skin	DreVDal	eif4a1a	2848.45	-1.37061	0.307711	-4.45422	8.42e-06	0.000156277	5
Skin	DreVDni	eif4a1a	2143.42	-2.91067	0.62498	-4.65722	3.21e-06	0.000272569	5
Xan	DreVDky	eif4a1a	1131.39	-2.38208	0.664853	-3.58287	0.00033984	0.0103055	5
Mel	DreVDky	emilin2a	1780.51	2.94491	0.930067	3.16635	0.00154366	0.0301388	5
Mel	DreVDni	emilin2a	1728.41	3.74107	1.09386	3.42006	0.000626069	0.027129	5
Skin	DreVDky	emilin2a	827.87	1.75792	0.393927	4.46256	8.1e-06	0.000446302	5
Skin	DreVDni	emilin2a	1191.75	2.27461	0.622951	3.65135	0.000260866	0.00967592	5
Xan	DreVDal	emilin2a	154.147	2.83989	0.886834	3.20228	0.00136343	0.0441154	5
Irido	DreVDal	esyt1b	1310.15	-3.83609	0.487495	-7.86899	3.57515e-15	1.74248e-12	5
Irido	DreVDky	esyt1b	172.812	-2.03729	0.481884	-4.22776	2.36032e-05	0.000702926	5
Mel	DreVDal	esyt1b	221.078	-3.70385	0.984457	-3.76233	0.000168339	0.0110602	5
Skin	DreVDal	esyt1b	531.507	-2.52242	0.260315	-9.68985	3.33e-22	7.08e-20	5
Xan	DreVDal	esyt1b	155.419	-5.98631	1.03554	-5.78085	7.43231e-09	1.93651e-06	5
Irido	DreVDni	f10	121.472	6.04786	1.08869	5.55517	2.77348e-08	4.28159e-06	5
Mel	DreVDal	f10	23.8608	7.70744	1.77519	4.34177	1.41341e-05	0.00191244	5
Mel	DreVDky	f10	416.791	4.49843	1.28244	3.50771	0.000451989	0.0123413	5
Skin	DreVDal	f10	502.54	5.23362	0.360201	14.5297	7.85e-48	8.25e-45	5
Xan	DreVDal	f10	46.8467	8.51885	1.45189	5.86744	4.42586e-09	1.25201e-06	5
Irido	DreVDae	fbxo4	74.4746	-3.49612	1.20485	-2.90171	0.00371136	0.0470844	5
Irido	DreVDky	fbxo4	81.3589	-1.5919	0.560226	-2.84153	0.00448982	0.0486138	5
Mel	DreVDky	fbxo4	148.103	-5.15878	0.999316	-5.16231	2.43915e-07	2.30072e-05	5
Skin	DreVDky	fbxo4	124.597	-1.85914	0.506061	-3.67374	0.000239029	0.00719119	5
Xan	DreVDni	fbxo4	208.5	-5.98371	1.65671	-3.61181	0.000304069	0.0241254	5
Irido	DreVDni	FO704661.1	91.6484	3.09609	0.783123	3.95351	7.70117e-05	0.00346481	5
Skin	DreVDal	FO704661.1	210.738	1.85255	0.428802	4.3203	1.56e-05	0.000263828	5
Skin	DreVDky	FO704661.1	142.961	2.63088	0.497532	5.28785	1.24e-07	1.13e-05	5
Xan	DreVDal	FO704661.1	53.4037	5.78722	1.46495	3.95045	7.80049e-05	0.00617861	5
Xan	DreVDky	FO704661.1	109.735	6.34097	0.988266	6.41626	1.39666e-10	2.63356e-08	5
Irido	DreVDae	ftr50	93.3803	3.81704	1.05009	3.63496	0.000278025	0.00774994	5
Irido	DreVDal	ftr50	81.9428	3.46025	1.10364	3.1353	0.00171681	0.0252332	5
Irido	DreVDky	ftr50	114.863	1.35241	0.455562	2.96866	0.00299106	0.0361834	5
Skin	DreVDal	ftr50	366.679	3.82026	0.406875	9.38926	6.04e-21	1.15e-18	5
Skin	DreVDni	ftr50	178.96	3.20465	0.750016	4.27277	1.93e-05	0.00126177	5
Irido	DreVDky	fuca1.2	387.513	-1.87013	0.519773	-3.59797	0.000320708	0.00614495	5
Irido	DreVDni	fuca1.2	408.567	-2.11076	0.583881	-3.61504	0.000300298	0.00975424	5
Skin	DreVDal	fuca1.2	381.467	-1.65466	0.290664	-5.69271	1.25e-08	4.47e-07	5
Skin	DreVDky	fuca1.2	429.987	-1.61756	0.49416	-3.27335	0.00106279	0.0216599	5
Xan	DreVDky	fuca1.2	231.542	-2.68649	0.818974	-3.28031	0.00103694	0.0237219	5
Irido	DreVDky	galnt10	159.46	-1.43243	0.414048	-3.45958	0.000541009	0.00944048	5
Mel	DreVDae	GALNT10	38.7219	5.04121	1.57297	3.2049	0.00135107	0.0415008	5
Skin	DreVDae	GALNT10	188.185	4.89357	0.660019	7.41427	1.22e-13	3.11e-11	5
Skin	DreVDae	galnt10	112.679	3.14392	0.708655	4.43646	9.14e-06	0.000512756	5
Xan	DreVDae	GALNT10	41.9192	4.84203	1.50531	3.21664	0.00129701	0.0461681	5
Mel	DreVDky	gchfr	71.7457	9.51415	1.95511	4.86631	1.13704e-06	9.60269e-05	5
Skin	DreVDal	gchfr	52.1742	8.97141	1.34556	6.6674	2.6e-11	1.5e-09	5
Skin	DreVDky	gchfr	27.6799	8.02321	1.47439	5.44171	5.28e-08	5.37e-06	5
Xan	DreVDal	gchfr	12.6572	6.44544	1.90151	3.38964	0.000699852	0.0293612	5
Xan	DreVDky	gchfr	17.4556	7.50742	2.01971	3.71708	0.000201539	0.00690095	5
Irido	DreVDal	glrx	118.814	3.76866	0.86671	4.34824	1.37236e-05	0.000517082	5
Irido	DreVDky	glrx	641.406	-2.79065	0.381249	-7.31975	2.48442e-13	3.69942e-11	5
Irido	DreVDni	glrx	284.529	-1.96056	0.628442	-3.11971	0.0018103	0.0378036	5
Skin	DreVDky	glrx	994.244	-2.61342	0.553322	-4.72314	2.32e-06	0.000148844	5
Xan	DreVDky	glrx	970.794	-2.74939	0.895523	-3.07014	0.00213956	0.039373	5
Irido	DreVDky	gpatch8	199.933	2.71087	0.510069	5.31472	1.06823e-07	6.12117e-06	5
Mel	DreVDky	gpatch8	273.806	3.16896	0.927449	3.41685	0.000633491	0.0155704	5
Skin	DreVDal	gpatch8	537.517	1.4533	0.296513	4.9013	9.52e-07	2.27e-05	5
Skin	DreVDky	gpatch8	317.744	1.6746	0.488065	3.43109	0.000601151	0.0144489	5
Xan	DreVDky	gpatch8	257.234	2.84219	0.779699	3.64524	0.000267147	0.00847299	5
Irido	DreVDal	gpd1c	1025.78	2.62612	0.631964	4.15549	3.24587e-05	0.0010479	5
Irido	DreVDni	gpd1c	867.46	3.15789	0.888508	3.55415	0.000379199	0.0115099	5
Mel	DreVDni	gpd1c	1206.05	3.54855	0.928097	3.82347	0.000131586	0.00872463	5
Skin	DreVDal	gpd1c	1221.72	2.53904	0.307615	8.25395	1.53e-16	1.83e-14	5
Skin	DreVDni	gpd1c	832.921	3.26994	0.634334	5.15492	2.54e-07	3.1e-05	5
Mel	DreVDal	gstp2	63.4722	-5.98164	1.20495	-4.9642	6.89838e-07	0.000159785	5
Mel	DreVDky	gstp2	223.75	-4.10916	0.921793	-4.45779	8.28075e-06	0.000522983	5
Mel	DreVDni	gstp2	262.3	-4.77116	1.3632	-3.49997	0.000465306	0.0221437	5
Skin	DreVDal	gstp2	104.788	-3.78652	0.496747	-7.62264	2.49e-14	2.24e-12	5
Xan	DreVDky	gstp2	324.175	-4.71974	1.00177	-4.7114	2.46026e-06	0.000187102	5
Irido	DreVDky	hist1h4l	257.923	-3.5633	0.390166	-9.13278	6.67616e-20	2.82113e-17	5
Skin	DreVDae	hist1h4l	143.715	-3.18864	0.65348	-4.87947	1.06e-06	7.89e-05	5
Skin	DreVDky	hist1h4l	347.189	-4.01388	0.8284	-4.84533	1.26e-06	8.87e-05	5
Skin	DreVDni	hist1h4l	199.515	-3.79708	0.910376	-4.1709	3.03e-05	0.00186068	5
Xan	DreVDky	hist1h4l	248.903	-3.9958	0.917562	-4.35481	1.33185e-05	0.000763874	5
Mel	DreVDal	hsp70l	889.928	3.01641	0.839301	3.59396	0.000325693	0.017214	5
Skin	DreVDae	hsp70l	11065.1	1.98847	0.489057	4.06591	4.78e-05	0.00212762	5
Skin	DreVDal	hsp70l	7967.78	3.24279	0.229832	14.1094	3.32e-45	2.62e-42	5
Skin	DreVDky	hsp70l	5156.4	2.34959	0.470344	4.99547	5.87e-07	4.53e-05	5
Xan	DreVDal	hsp70l	491.181	3.937	0.799531	4.92414	8.47333e-07	0.000144646	5
Mel	DreVDae	hspa12a	100.956	6.33295	1.48912	4.25281	2.11103e-05	0.00154461	5
Mel	DreVDky	hspa12a	160.369	4.49676	1.02624	4.38178	1.17714e-05	0.000701185	5
Skin	DreVDal	hspa12a	198.111	4.13026	0.499627	8.2667	1.38e-16	1.67e-14	5
Skin	DreVDky	hspa12a	124.35	2.62272	0.701116	3.74078	0.000183449	0.00588969	5
Skin	DreVDni	hspa12a	105.321	2.86894	0.780702	3.67481	0.000238022	0.009069	5
Mel	DreVDky	HUS1B	27.6087	8.14088	1.9333	4.21088	2.54382e-05	0.00130916	5
Skin	DreVDae	HUS1B	40.9805	8.60368	1.52595	5.63826	1.72e-08	1.87e-06	5
Skin	DreVDal	HUS1B	38.176	2.88972	0.7758	3.72483	0.000195447	0.00238176	5
Skin	DreVDky	HUS1B	34.8362	7.44594	1.28211	5.80755	6.34e-09	7.74e-07	5
Xan	DreVDky	HUS1B	56.1883	9.19218	1.86009	4.94179	7.74073e-07	6.53688e-05	5
Mel	DreVDky	itgb1b.2	287.169	3.63422	0.955844	3.8021	0.000143472	0.00508328	5
Skin	DreVDky	itgb1b.2	161.453	2.52334	0.60473	4.17268	3.01e-05	0.00133805	5
Skin	DreVDni	itgb1b.2	124.199	3.81195	0.970324	3.92854	8.55e-05	0.00417637	5
Xan	DreVDae	itgb1b.2	203.602	6.12306	1.56763	3.90593	9.39e-05	0.00720774	5
Xan	DreVDky	itgb1b.2	58.8707	5.93339	1.11098	5.34065	9.2612e-08	9.33857e-06	5
Mel	DreVDae	ITLN1	105.638	-5.71824	1.24936	-4.57693	4.71847e-06	0.000415226	5
Mel	DreVDky	ITLN1	713.891	-6.2848	1.0369	-6.06116	1.35144e-09	1.86962e-07	5
Skin	DreVDae	ITLN1	90.1091	-3.52057	0.738558	-4.76681	1.87e-06	0.00013184	5
Skin	DreVDky	ITLN1	205.748	-4.65837	0.836658	-5.56783	2.58e-08	2.77e-06	5
Xan	DreVDky	ITLN1	316.55	-6.55043	0.828475	-7.90661	2.64502e-15	1.40033e-12	5
Irido	DreVDae	kctd12.1	893.957	4.91084	1.32865	3.69612	0.000218922	0.00639318	5
Irido	DreVDal	kctd12.1	688.552	5.99976	1.01786	5.89451	3.75799e-09	4.33431e-07	5
Irido	DreVDky	kctd12.1	268.269	4.47271	0.879293	5.08671	3.64331e-07	1.80835e-05	5
Irido	DreVDni	kctd12.1	467.873	4.70097	0.981462	4.78976	1.66977e-06	0.000154664	5
Mel	DreVDni	kctd12.1	52.5383	3.96301	1.20871	3.27872	0.00104281	0.0400668	5
Irido	DreVDni	kmt5aa	542.616	4.15454	0.670437	6.19676	5.76361e-10	1.62687e-07	5
Mel	DreVDni	kmt5aa	386.463	3.70582	1.14689	3.23118	0.00123279	0.0451562	5
Skin	DreVDal	kmt5aa	936.732	1.0794	0.29312	3.68245	0.000231	0.00274113	5
Skin	DreVDni	kmt5aa	410.465	4.18509	0.697064	6.00388	1.93e-09	3.85e-07	5
Xan	DreVDni	kmt5aa	287.956	4.92615	1.40456	3.50726	0.000452752	0.0304259	5
Mel	DreVDae	lbh	15.9593	5.53062	1.70861	3.23692	0.00120829	0.0381569	5
Mel	DreVDky	lbh	64.7964	5.5017	1.48114	3.71451	0.000203598	0.00669109	5
Skin	DreVDky	lbh	116.706	4.65876	0.751987	6.19526	5.82e-10	9.03e-08	5
Skin	DreVDni	lbh	113.359	3.9765	1.03995	3.82375	0.000131438	0.00584749	5
Xan	DreVDky	lbh	93.8448	6.16746	1.17004	5.27115	1.3557e-07	1.30498e-05	5
Mel	DreVDky	lclat1	41.9555	8.7444	2.0145	4.34073	1.42009e-05	0.000802653	5
Skin	DreVDal	lclat1	61.8399	4.0358	0.767712	5.25692	1.46e-07	4.21e-06	5
Skin	DreVDky	lclat1	147.449	10.4161	1.53404	6.78999	1.12e-11	2.25e-09	5
Skin	DreVDni	lclat1	56.7015	3.19021	1.03157	3.09257	0.00198431	0.0443962	5
Xan	DreVDky	lclat1	43.1354	8.80763	1.81306	4.85788	1.18648e-06	9.66383e-05	5
Irido	DreVDal	ldb2b	215.465	-3.25342	0.720543	-4.51523	6.32469e-06	0.000269182	5
Irido	DreVDky	ldb2b	96.0721	-2.19375	0.692384	-3.1684	0.00153282	0.0218067	5
Skin	DreVDae	ldb2b	58.8072	-2.58981	0.762538	-3.39631	0.000683021	0.018589	5
Skin	DreVDal	ldb2b	58.7723	-1.89782	0.563957	-3.36519	0.000764922	0.00738088	5
Xan	DreVDae	ldb2b	37.2594	-6.60196	1.91991	-3.43868	0.000584566	0.0292164	5
Irido	DreVDae	LO018605.1	57.1427	-4.35335	1.21279	-3.58954	0.000331265	0.00868972	5
Mel	DreVDky	LO018605.1	16.6702	-7.74177	1.86782	-4.14481	3.40101e-05	0.0016251	5
Skin	DreVDae	LO018605.1	26.628	-6.27404	1.48227	-4.23273	2.31e-05	0.00115539	5
Skin	DreVDky	LO018605.1	12.7734	-7.35032	1.65101	-4.452	8.51e-06	0.000463058	5
Xan	DreVDky	LO018605.1	14.1826	-7.54589	1.99866	-3.77548	0.000159702	0.00578498	5
Irido	DreVDky	mars	204.667	2.8172	0.605231	4.65475	3.24371e-06	0.000124915	5
Irido	DreVDni	mars	134.88	2.64488	0.88455	2.99009	0.00278897	0.0494948	5
Skin	DreVDal	mars	722.127	1.89849	0.266728	7.1177	1.1e-12	8.01e-11	5
Skin	DreVDky	mars	335.3	3.13582	0.600623	5.22095	1.78e-07	1.57e-05	5
Xan	DreVDky	mars	228.996	2.54313	0.724075	3.51225	0.00044433	0.0125589	5
Mel	DreVDky	mbl2	34.4213	-5.65773	1.61006	-3.51399	0.000441423	0.0121441	5
Skin	DreVDae	mbl2	158.576	-5.29149	0.896241	-5.90409	3.55e-09	4.31e-07	5
Skin	DreVDky	mbl2	39.4707	-5.47354	1.13002	-4.84376	1.27e-06	8.91e-05	5
Xan	DreVDae	mbl2	102.8	-8.01316	2.04181	-3.92453	8.69e-05	0.00684835	5
Xan	DreVDky	mbl2	58.2544	-9.58172	1.55864	-6.14749	7.87171e-10	1.1907e-07	5
Irido	DreVDky	metap2b	177.38	3.28791	0.486349	6.76039	1.37624e-11	1.60578e-09	5
Mel	DreVDky	metap2b	161.296	3.60728	0.869754	4.14747	3.36165e-05	0.0016116	5
Skin	DreVDal	metap2b	538.002	1.6157	0.338577	4.77204	1.82e-06	4.08e-05	5
Xan	DreVDal	metap2b	49.4613	6.72758	1.33256	5.0486	4.45056e-07	8.01182e-05	5
Xan	DreVDky	metap2b	274.984	3.37885	0.689421	4.901	9.53483e-07	7.90644e-05	5
Irido	DreVDky	MFAP4 (1 of many)	2316.84	2.18796	0.536658	4.07701	4.56188e-05	0.00123614	5
Skin	DreVDae	MFAP4 (1 of many)	2104.19	2.66209	0.676233	3.93665	8.26e-05	0.00337043	5
Skin	DreVDal	MFAP4 (1 of many)	4858.93	2.23028	0.2801	7.96242	1.69e-15	1.77e-13	5
Skin	DreVDni	MFAP4 (1 of many)	927.547	3.57248	0.915263	3.90323	9.49e-05	0.00449567	5
Xan	DreVDky	MFAP4 (1 of many)	2529.02	3.18308	0.864843	3.68053	0.000232745	0.0076437	5
Irido	DreVDal	mhc2dab	579.307	3.60943	0.722014	4.99912	5.75934e-07	3.33402e-05	5
Mel	DreVDal	mhc2dab	988.467	3.06868	0.812603	3.77636	0.000159138	0.0108598	5
Skin	DreVDae	mhc2dab	765.333	1.84533	0.508538	3.62871	0.000284844	0.00918347	5
Skin	DreVDal	mhc2dab	1625.55	3.545	0.306633	11.5611	6.49e-31	2.61e-28	5
Xan	DreVDal	mhc2dab	416.762	2.37324	0.727748	3.26107	0.00110993	0.0391082	5
Irido	DreVDky	midn	1648.92	-1.95312	0.442387	-4.41495	1.01033e-05	0.00034263	5
Irido	DreVDni	midn	1797.57	-2.2011	0.719793	-3.05796	0.00222852	0.042994	5
Skin	DreVDal	midn	2409.08	-1.80919	0.302879	-5.97331	2.32e-09	9.79e-08	5
Skin	DreVDky	midn	3205.66	-1.80329	0.542397	-3.32466	0.000885262	0.0189363	5
Skin	DreVDni	midn	3035.1	-2.31659	0.740206	-3.12966	0.00175012	0.0408175	5
Skin	DreVDae	mmp23bb	372.208	3.81325	0.524141	7.27525	3.46e-13	7.73e-11	5
Skin	DreVDal	mmp23bb	901.362	1.63864	0.323949	5.05832	4.23e-07	1.1e-05	5
Skin	DreVDky	mmp23bb	423.694	4.25024	0.762682	5.57275	2.51e-08	2.7e-06	5
Skin	DreVDni	mmp23bb	227.624	3.81148	0.985883	3.86606	0.000110608	0.00509759	5
Xan	DreVDal	mmp23bb	37.3872	4.92752	1.49946	3.2862	0.00101549	0.0366949	5
Irido	DreVDae	mrpl16	167.413	3.55026	1.21261	2.92777	0.00341397	0.0443977	5
Irido	DreVDal	mrpl16	245.201	1.96671	0.615005	3.19788	0.00138444	0.0214318	5
Irido	DreVDni	mrpl16	227.276	3.27423	1.01028	3.24091	0.00119147	0.0283166	5
Skin	DreVDal	mrpl16	313.726	2.51385	0.321308	7.82382	5.12e-15	5.07e-13	5
Skin	DreVDni	mrpl16	208.103	2.55623	0.821594	3.1113	0.00186264	0.0426027	5
Irido	DreVDae	ncalda	77.5982	-3.508	1.08127	-3.24433	0.00117726	0.0217745	5
Irido	DreVDky	ncalda	22.3824	2.5489	0.844522	3.01815	0.00254321	0.0322753	5
Irido	DreVDni	ncalda	86.0754	-3.60229	1.01195	-3.55974	0.000371224	0.0113397	5
Skin	DreVDal	ncalda	78.3176	-2.12284	0.570026	-3.72412	0.000195997	0.00238591	5
Xan	DreVDni	ncalda	299.178	-6.09021	1.46545	-4.15586	3.24066e-05	0.00415142	5
Mel	DreVDae	ndst2a	36.2664	8.13346	1.83199	4.43968	9.00925e-06	0.000733353	5
Skin	DreVDae	ndst2a	53.5574	5.04498	1.01495	4.97064	6.67e-07	5.13e-05	5
Skin	DreVDal	ndst2a	76.4802	3.16732	0.92643	3.41885	0.000628873	0.00631309	5
Skin	DreVDky	ndst2a	43.7735	5.21735	1.0955	4.76254	1.91e-06	0.000125719	5
Skin	DreVDni	ndst2a	82.9211	5.54234	1.44054	3.8474	0.000119376	0.00540457	5
Irido	DreVDal	nme2b.2	22.3533	3.52922	1.07089	3.29559	0.000982135	0.01658	5
Mel	DreVDni	nme2b.2	96.6059	9.51502	2.47011	3.85205	0.000117131	0.00823132	5
Skin	DreVDal	nme2b.2	71.5075	4.21091	0.851179	4.94715	7.53e-07	1.85e-05	5
Skin	DreVDni	nme2b.2	22.4167	7.45038	1.76008	4.23299	2.31e-05	0.00146081	5
Xan	DreVDni	nme2b.2	49.4772	8.4772	2.21092	3.83424	0.000125951	0.0125931	5
Irido	DreVDky	ogfrl2	58.3152	2.73294	0.723239	3.77875	0.000157617	0.00344752	5
Skin	DreVDae	ogfrl2	117.885	3.80566	0.810649	4.69458	2.67e-06	0.000179152	5
Skin	DreVDal	ogfrl2	150.659	1.77867	0.443401	4.01143	6.04e-05	0.000856935	5
Skin	DreVDky	ogfrl2	75.7706	2.17046	0.65317	3.32297	0.000890654	0.0190056	5
Xan	DreVDky	ogfrl2	41.333	3.76756	1.26156	2.98643	0.00282259	0.0479951	5
Irido	DreVDky	ostc	676.112	-1.08892	0.317827	-3.42614	0.000612218	0.0104498	5
Mel	DreVDae	ostc	198.146	10.6881	1.53614	6.95776	3.45734e-12	1.32437e-09	5
Skin	DreVDae	ostc	544.029	12.33	1.2997	9.48684	2.38e-21	1.74e-18	5
Skin	DreVDal	ostc	866.676	-1.08767	0.25719	-4.22906	2.35e-05	0.000379027	5
Xan	DreVDae	ostc	318.293	11.4615	1.90806	6.00688	1.89e-09	3.06e-07	5
Irido	DreVDal	peli1a	453.103	2.25101	0.768004	2.93098	0.00337895	0.0433016	5
Mel	DreVDal	peli1a	89.2654	3.20668	0.926729	3.46022	0.000539741	0.0237174	5
Skin	DreVDal	peli1a	663.458	2.03933	0.427895	4.76597	1.88e-06	4.17e-05	5
Skin	DreVDni	peli1a	379.066	2.90745	0.651601	4.46202	8.12e-06	0.000609649	5
Xan	DreVDky	peli1a	305.982	3.37169	0.790136	4.26722	1.97922e-05	0.00106422	5
Irido	DreVDal	pfdn2	503.729	2.13959	0.692449	3.08989	0.00200234	0.0288401	5
Irido	DreVDky	pfdn2	115.32	2.37816	0.605904	3.92497	8.67395e-05	0.00209962	5
Irido	DreVDni	pfdn2	94.3918	3.80216	1.01049	3.76269	0.000168094	0.00624325	5
Skin	DreVDni	pfdn2	137.519	2.76618	0.690015	4.00888	6.1e-05	0.00318338	5
Xan	DreVDky	pfdn2	123.824	3.99867	1.30319	3.06836	0.00215237	0.0395559	5
Irido	DreVDky	phtf2	48.0392	1.81066	0.623559	2.90375	0.00368726	0.0423587	5
Mel	DreVDae	phtf2	31.0601	7.9577	1.71013	4.65328	3.26698e-06	0.000303922	5
Skin	DreVDae	phtf2	50.7644	8.90397	1.47714	6.02786	1.66e-09	2.2e-07	5
Skin	DreVDal	phtf2	61.1796	4.19763	0.939942	4.46583	7.98e-06	0.000149058	5
Xan	DreVDae	phtf2	40.692	8.49072	2.25621	3.76327	0.000167708	0.0111571	5
Mel	DreVDae	pigm	24.2341	6.14455	1.6106	3.81507	0.000136143	0.00738802	5
Mel	DreVDky	pigm	99.4704	9.98628	1.72996	5.77254	7.80851e-09	9.77814e-07	5
Skin	DreVDae	pigm	83.916	7.8935	1.23467	6.3932	1.62e-10	2.5e-08	5
Skin	DreVDky	pigm	100.776	9.87348	1.3232	7.46185	8.53e-14	2.36e-11	5
Xan	DreVDky	pigm	83.9813	9.77086	1.5195	6.43033	1.2733e-10	2.46859e-08	5
Mel	DreVDky	pigr	182.847	3.96936	0.947585	4.18892	2.8028e-05	0.00140391	5
Skin	DreVDae	pigr	313.016	2.95563	0.604622	4.8884	1.02e-06	7.57e-05	5
Skin	DreVDal	pigr	457.323	1.34277	0.349831	3.83833	0.000123874	0.00160909	5
Skin	DreVDky	pigr	481.553	3.90938	0.65196	5.99635	2.02e-09	2.83e-07	5
Xan	DreVDky	pigr	181.724	4.42952	0.83852	5.28254	1.27402e-07	1.23499e-05	5
Irido	DreVDae	plaua	118.016	-4.23017	1.44428	-2.9289	0.00340163	0.04429	5
Mel	DreVDae	plaua	461.264	-5.24041	1.18911	-4.407	1.04814e-05	0.000822345	5
Skin	DreVDal	plaua	181.206	-1.86436	0.624882	-2.98354	0.00284938	0.0210376	5
Skin	DreVDky	plaua	324.01	-3.476	0.511707	-6.79295	1.1e-11	2.23e-09	5
Xan	DreVDky	plaua	627.649	-5.46968	1.2874	-4.24862	2.15091e-05	0.00113886	5
Irido	DreVDky	porb	185.815	-2.33153	0.536602	-4.34499	1.39285e-05	0.000456545	5
Mel	DreVDae	porb	238.947	-3.86113	1.09913	-3.5129	0.000443246	0.0180401	5
Skin	DreVDae	porb	503.5	-2.15274	0.491536	-4.37962	1.19e-05	0.000640865	5
Skin	DreVDal	porb	725.011	-1.20117	0.425908	-2.82024	0.00479874	0.0316673	5
Skin	DreVDky	porb	328.679	-2.33825	0.669601	-3.49201	0.000479404	0.0121152	5
Mel	DreVDky	ppp4r4	98.2108	8.08331	1.45966	5.53781	3.06284e-08	3.42238e-06	5
Skin	DreVDae	ppp4r4	71.7439	2.33651	0.675843	3.45717	0.000545877	0.0155228	5
Skin	DreVDal	ppp4r4	105.133	5.49027	0.639235	8.5888	8.79e-18	1.22e-15	5
Skin	DreVDky	ppp4r4	70.6866	5.67883	0.95753	5.93071	3.02e-09	3.92e-07	5
Xan	DreVDky	ppp4r4	41.0203	6.38309	1.30161	4.904	9.39059e-07	7.83403e-05	5
Irido	DreVDky	psmb2	442.913	3.03582	0.30726	9.88027	5.06955e-23	3.1705e-20	5
Mel	DreVDky	psmb2	903.102	2.96612	0.869793	3.41015	0.000649282	0.0158178	5
Skin	DreVDal	psmb2	500.815	1.0774	0.267889	4.0218	5.78e-05	0.000825016	5
Skin	DreVDky	psmb2	728.042	4.10403	0.686103	5.98165	2.21e-09	3.01e-07	5
Xan	DreVDky	psmb2	390.002	3.79459	0.631142	6.01226	1.82957e-09	2.5184e-07	5
Irido	DreVDky	psmb9a	79.1086	2.01024	0.701674	2.86492	0.00417111	0.0459911	5
Mel	DreVDal	psmb9a	80.3109	3.80223	0.988723	3.8456	0.000120259	0.00923295	5
Skin	DreVDal	psmb9a	233.454	4.4936	0.4296	10.46	1.32e-25	3.72e-23	5
Skin	DreVDni	psmb9a	119.49	2.62176	0.744915	3.51955	0.000432285	0.0144493	5
Xan	DreVDal	psmb9a	35.0763	5.97821	1.64466	3.63493	0.000278054	0.015493	5
Mel	DreVDae	ptpn12	13.3922	6.67953	1.96563	3.39816	0.00067841	0.0255364	5
[truncated: 10,108 more rows]

## Sheet: DE Genes by Cell and Species
	Irido	Mel	Xan	Skin	Total
DreVDae	399	453	348	876	2076
DreVDal	605	491	333	2924	4353
DreVDky	952	949	822	1198	3921
DreVDni	417	384	236	720	1757
Total	2373	2277	1739	5718	12107	Tot Signif Comparisons
		Genes	Species for Hybrids	Cell Types
		24879	4	4	398064	Total comparisons
					0.0304147	Prop. Signif
	Irido >0	Mel >0	Xan >0	Skin >0	Total		Dre Up	Dre Down
Dre > Dae	181	272	249	562	1264		7366	4741
Dre < Dae	218	181	99	314	812
Dre > Dal	334	311	233	1666	2544
Dre < Dal	271	180	100	1258	1809
Dre > Dky	488	600	539	676	2303
Dre < Dky	464	349	283	522	1618
Dre > Dni	218	321	198	518	1255
Dre < Dni	199	63	38	202	502
Total	2373	2277	1739	5718	12107

## Sheet: Changed in Drerio
Changed in Dre (Saved as .tsv)
778
genes where at least 2 species had a significant change in the same direction in the same cell type
No MT genes or genes with temporary names
Only one tandem duplicate or multicopy gene retained (e.g. one of nine ms4a17a.### genes was kept)
Fixed "unmapped" genes (not exact matches to "OFFICIAL_GENE_SYMBOL" list)
adss1
akr1b1.1
casp10
cfap210
cpt1a2b
cxcr2
cyp8b1.1
dlg1b
eeig1b
eeig2a
fermt3a
gal
ganaba
gbgt1l5
gja1a
grna.1
grna.2
gse1b
gstp1.1
mars1
mfap4.1
mhc2dgb
nampt1
npc2.1
ogfr2
pamr1a
pfn2a
prtfdc1a
rassf4a
ric3b
sccpdha.1
sec61a1a
sema4c
sgpp1b
sla1a
tlr19.1
tppp3
tspan34b
txnb
aadac
aamp
abcg2a
abhd2a
abr
acer2
acot11b
acox1
acp5a
acsl1b
actn1
actn4
actr3
adam10b
adam22
adgrf3b
adgrf7
adgrg3
adma
aep1
agpat4
agr1
ahrra
ahsg1
aifm2
aifm4
ak9
akt1
aldh3a2a
aldh9a1a.2
anapc4
angptl1a
angptl2a
angptl7
ankrd13a
ankrd1b
anxa13l
aoc1
aox6
apeh
aplp1
apof
apol1
arfgap1
arhgap15
arl4ca
arl6ip4
arl8
arpc5lb
arrdc2
arsa
ARSB
asb12a
ascc1
asns
atf4a
ATG14
atg16l1
atl2
atp1a1a.4
atp1a1b
atp1b1b
atp5l
atp6v0b
atp8b1
atxn1l
atxn3
azin1b
b4galnt1a
bcl7bb
bglap
bloc1s6
bmp2b
bpnt1
bri3
btg2
btr09
btr22
bzw1a
c6
calcrla
camk2g1
cap1
capn12
capn2l
casp7
cbln4
ccdc40
ccl19a.1
ccl25b
ccl34b.8
ccl36.1
ccl39.7
ccr6b
cd247
cd28l
cd99
cd9a
cdc37
cdc42ep4b
cdc42se1
cdk11b
cdkn1cb
cep85l
cers2a
cfap36
cfl1
cfp
cftr
cgref1
ch25h
chac1
chchd4b
chmp1a
chp1
chst11
cib1
cilp2
cipcb
clcf1
cldna
clec3ba
clpxb
clu
cmasa
cmtr1
cnp
cntn1a
cntnap2a
col4a2
col8a1b
COLEC10
comta
cotl1
cox7b
cpeb1a
cpm
CPNE8
cpt1b
cpxm1a
crabp2a
crebl2
crema
crfb1
crfb2
crim1
cry-dash
csnk2b
csrp1b
cst14b.2
ctdspl2a
cthl
cxcl19
cxcr3.2
cxl34b.11
cygb1
cyp1d1
cyp2n13
cyt1
cyt1l
cyth4b
CYTL1
daglb
dapk3
dcaf8
dcps
dct
dctn2
ddah1
ddb1
ddit4
ddr1
ddx24
ddx46
ddx61
def6b
dennd3b
derl1
dhcr24
dhrs7b
dicp1.17
dicp3.1
dimt1l
dip2ca
dnaaf1
dnaja3a
dnajc8
dolpp1
dync1h1
eaf2
EARS2
ecscr
eif2s1b
eif4a1a
elavl1a
elovl7b
elp5
emg1
emilin2a
eno1b
enpp6
ephx2
erbb2
esf1
esrra
esyt1b
etfa
etnppl
exoc3
exoc8
exosc3
f10
f2rl1.1
fam110c
fam83ha
fancf
fblim1
fbxo22
fbxo4
fcer1gl
fdx2
fem1c
fgfr1bl
fhl1b
fkbp14
fn1a
fosb
foxn2b
foxo1a
frzb
fthl28
fthl31
ftr50
ftr72
fubp1
fuca1.2
gadd45aa
gap43
gchfr
gipc1
glrx
glrx3
glula
gnpnat1
gnsa
gpatch8
gpc5c
gpd1c
gpnmb
gra
grnb
gsnb
gsta.1
gstm.2
gstt1a
gstz1
gusb
h3f3d
h6pd
hapln1b
hbaa2
hdac10
hddc2
hibch
hist1h4l
hmbox1a
hnrnpa1a
hnrnpa1b
hnrnpua
hnrpkl
homer2
hoxa3a
hpgd
hsbp1a
hsd11b1lb
hsd11b2
hsp70.2
hsp70.3
hsp70l
hsp90aa1.2
hspa12a
hspb6
id2b
ifit10
ifit12
ifitm1
ift27
igsf11
il10rb
il12rb2l
il13ra2
il17d
il17ra1a
il20ra
il4r.1
il4r.2
inka1a
itgb1b
itgb3a
ITLN1
itln2
jac3
jdp2b
kazald3
kcne4
kcng2
kcnn4
KCNV1
kctd12.1
kdelr2a
kera
khk
kif21a
klhdc2
klhdc3
kmt5aa
krt17
krt96
lbh
lclat1
ldb2b
leap2
leg1.1
lhfpl2a
limk1b
lims1
lpar1
lratb.1
lrmda
lrrc3ca
lrrc8aa
luzp2
ly6m2
ly6m5
lypc
m17
mafk
magoh
malt1
map2k4a
mapk12a
mapk6
mapre2
mbd3a
mbd6
mbl2
mdkb
mea1
metap2b
mettl25
mgat2
mgp
mgrn1a
mgst1.1
mhc1uka
mhc1zaa
mhc1zba
mhc1zja
mhc2dab
mia
midn
mief1
mkrn2
mkrn4
mmachc
mmp23bb
mov10b.1
mpc1
mpp1
mpzl1l
mrpl16
mrpl2
mrps21
ms4a17a.5
msh5
msrb1a
mthfd1l
mthfsd
mto1
mtx1a
muc5.2
mvp
mycbp
myg1
myl4
myl9a
myl9b
mylipb
myoc
naa38
naa40
nacc1b
ncaldb
ncf1
ndfip1l
ndst2a
ndufs5
nek7
nell2a
nfe2l2a
nfyba
nitr5
nkd3
nlgn4xa
nlrc9
nme2b.2
nme4
nob1
nog2
nol12
nop14
nosip
notchl
npm1b
nptna
nqo1
nr1h5
nradd
nsg2
nsrp1
nt5c1ba
nt5dc1
nt5e
nup54
nupr1a
nxph2b
oaz1b
ost4
ostf1
oxa1l
p3h2
p4hb
pacsin2
pank1b
panx1a
paplna
pappa2
paqr5b
paqr6
parp8
PCDH8
pcif1
pdk2a
pdlim3a
pdlim5b
pdlim7
peli1a
per1a
pfdn2
pggt1b
pglyrp5
phgdh
phldb1b
phtf2
phyhd1
phykpl
pigm
pigr
pik3ca
pik3r2
pik3r3b
pkd2
plaua
plekho2
plgrkt
plpbp
plpp3
plxnb1a
polr2j
porb
ppap2d
ppdpfa
ppp1cbl
ppp1r15a
ppp1r1c
ppp1r21
ppp2r5eb
ppp4r3b
ppp4r4
ppp6c
prdm11
prkar1aa
prkar1ab
prkchb
prkx
proza
prr13
prr18
psma1
psma6l
psmb12
psmb2
psmb8a
psmb9a
psmd3
ptafr
ptbp1a
ptger2b
ptgr2
ptpn12
PTPRD
ptrhd1
pycr1b
qrich1
qsox1
rab11ba
rab1ba
rab3gap1
rab5aa
rab7a
rab9b
rabep2
rad23b
rapgef3
rbbp5
rbfox3a
rbm17
rbm4.1
rbm47
rbms2a
rdh10a
reck
rgs14a
rmc1
rmdn1
rmdn3
rnaset2
rnd3a
rnf114
rnf13
rnf144aa
rnf152
rnf170
rnps1
robo3
rpl27
rpl34
rpl36
rpl38
rplp2
rprd1b
rps15a
RPS17
rps19bp1
rps8a
rrp7a
rtn3
rtn4b
ruvbl2
rxfp2b
SAMD8
saraf
sat1a.1
sc:d217
scarb2c
scd
scinla
scinlb
sdc2
sdr16c5b
sec61b
selenow1
selplg
sema3d
SEMA4F
serpinb1l3
setd4
setdb2
sfrp5
sfswap
sh2b3
sh2d3cb
sh3pxd2ab
shc2
shoc2
SIKE1
sinup
skila
slc10a3
slc14a2
slc15a2
slc16a9a
slc25a20
slc25a36b
slc25a42
slc27a1b
slc35b2
slc37a1
slc38a10
slc5a3a
smim8
smoc2
smyd2a
snap23.1
sncga
snf8
snrnp25
sntb2
snx16
socs9
sod3b
sorbs2b
sost
soul3
sp100.3
sp3a
sparc
spryd3
srebf1
srgn
srsf10b
srsf3a
srsf7a
ssh2b
ssuh2.2
st3gal4
st8sia4
stard10
stard4
stat3
stc2b
stk3
stk35
stom
stox1
stx10
stx18
sugt1
sult1st1
sult1st4
sult1st6
sumo2b
svild
sycp1
syn2b
syne3
sytl3
tank
tap2a
tax1bp3
tcap
tcn2
tcnbb
tec
tert
tet2
tfpt
tgm2b
thrab
thumpd1
thy1
timp2b
timp4.2
tiprl
tlr5b
tlr8b
tmcc3
tmco4
tmed1a
tmed7
tmem119b
tmem130
tmem150ab
tmem168a
tmem176l.1
tmem243a
tmem63bb
tmem88b
tnfaip2a
tnfrsf11b
tnfrsf18
tnfrsf9b
tnpo3
top1mt
toporsb
tor1l3
tp53inp2
tp53rk
TPGS1
tpra1
tpte
trim35-14
trim35-19
trim35-39
trim35-40
tspan31
tspan37
tspan3a
tspan5a
tspan9a
tssc4
ttc3
ttc36
ttl
ttll1
tuba1b
tuft1b
txnl1
ubald2
ubc
ubxn2a
ucp2
ugt5b2
ugt5c2
ugt5f1
ugt5g1
unk
vdra
vmo1a
vwa10.2
waca
wdtc1
wfdc2
wfikkn2a
wu:fj16a03
wu:fu71h07
xkr8.2
xkr9
xpot
yeats2
ypel3
ypel5
ywhaz
yy1b
zbtb49
zdhhc3a
zfyve9a
zgpat
zmiz2
znf1014
znf1154
znf1175
znf1179
znf362b
znf385b
znf410
znf652
znf704
zp3b

## Sheet: DAVID Table (Changed in Drerio)
Annotation Cluster 1	Enrichment Score: 1.7453355188813242
Category	Term	Count	%	PValue	Genes	List Total	Pop Hits	Pop Total	Fold Enrichment	FDR
GOTERM_BP_DIRECT	GO:0070098~chemokine-mediated signaling pathway	8	1.02564	0.000856019	CXCR3.2, CCL39.7, CXL34B.11, CCL34B.8, CXCL19, CCL25B, CCL19A.1, CCL36.1	684	50	21944	5.1331	0.588565
GOTERM_BP_DIRECT	GO:0030335~positive regulation of cell migration	10	1.28205	0.00517091	FAM83HA, SEMA3D, CCL39.7, FAM110C, SEMA4C, CCL34B.8, SEMA4F, CCL25B, ELP5, CCL19A.1	684	104	21944	3.0848	0.959632
GOTERM_BP_DIRECT	GO:0006954~inflammatory response	13	1.66667	0.00921522	TLR5B, CCL39.7, TLR8B, CXL34B.11, CXCL19, CCL36.1, PTGER2B, TLR19.1, NPC2.1, CCL34B.8, CCL25B, IL17D, CCL19A.1	684	176	21944	2.36968	0.959632
GOTERM_BP_DIRECT	GO:0030593~neutrophil chemotaxis	8	1.02564	0.010047	FCER1GL, CXCR2, CXL34B.11, CCL34B.8, CXCL19, CCL25B, CCL19A.1, CCL36.1	684	77	21944	3.33318	0.959632
GOTERM_BP_DIRECT	GO:0048247~lymphocyte chemotaxis	5	0.641026	0.0134057	CXL34B.11, CCL34B.8, CCL25B, CCL19A.1, CCL36.1	684	30	21944	5.34698	0.959632
GOTERM_BP_DIRECT	GO:0071346~cellular response to type II interferon	5	0.641026	0.0134057	CXL34B.11, CCL34B.8, CCL25B, CCL19A.1, CCL36.1	684	30	21944	5.34698	0.959632
GOTERM_BP_DIRECT	GO:0071347~cellular response to interleukin-1	5	0.641026	0.0186086	CXL34B.11, CCL34B.8, CCL25B, CCL19A.1, CCL36.1	684	33	21944	4.86089	1
GOTERM_BP_DIRECT	GO:0002548~monocyte chemotaxis	5	0.641026	0.0186086	CXL34B.11, CCL34B.8, CCL25B, CCL19A.1, CCL36.1	684	33	21944	4.86089	1
GOTERM_BP_DIRECT	GO:0061844~antimicrobial humoral immune response mediated by antimicrobial peptide	6	0.769231	0.0224534	LEAP2, CCL39.7, CCL34B.8, CXCL19, CCL25B, CCL19A.1	684	52	21944	3.70175	1
GOTERM_BP_DIRECT	GO:0071356~cellular response to tumor necrosis factor	5	0.641026	0.0323527	CXL34B.11, CCL34B.8, CCL25B, CCL19A.1, CCL36.1	684	39	21944	4.11306	1
GOTERM_BP_DIRECT	GO:0006935~chemotaxis	6	0.769231	0.0516096	CXCR3.2, PTAFR, CXCR2, CXCL19, CCL19A.1, CCL36.1	684	65	21944	2.9614	1
GOTERM_BP_DIRECT	GO:0070374~positive regulation of ERK1 and ERK2 cascade	7	0.897436	0.0516387	CXL34B.11, CCL34B.8, DICP3.1, CCL25B, DICP1.17, CCL19A.1, CCL36.1	684	86	21944	2.61132	1
GOTERM_BP_DIRECT	GO:0043547~positive regulation of GTPase activity	5	0.641026	0.0780682	CCL39.7, CCL34B.8, CCL25B, CCL19A.1, RAB3GAP1	684	52	21944	3.0848	1
GOTERM_BP_DIRECT	GO:0060326~cell chemotaxis	7	0.897436	0.0953513	CCR6B, CXCR3.2, CCL39.7, CXL34B.11, CCL34B.8, CCL25B, CCL19A.1	684	101	21944	2.2235	1
Annotation Cluster 2	Enrichment Score: 1.5102554300611704
Category	Term	Count	%	PValue	Genes	List Total	Pop Hits	Pop Total	Fold Enrichment	FDR
GOTERM_BP_DIRECT	GO:0051014~actin filament severing	5	0.641026	0.0024831	GSNB, SVILD, CFL1, SCINLA, SCINLB	684	19	21944	8.4426	0.805145
GOTERM_BP_DIRECT	GO:0008154~actin polymerization or depolymerization	4	0.512821	0.0172849	GSNB, SVILD, SCINLA, SCINLB	684	18	21944	7.1293	1
GOTERM_BP_DIRECT	GO:0051016~barbed-end actin filament capping	4	0.512821	0.0458908	GSNB, SVILD, SCINLA, SCINLB	684	26	21944	4.93567	1
GOTERM_BP_DIRECT	GO:0007417~central nervous system development	8	1.02564	0.0783866	RTN4B, GSNB, NPC2.1, PSMD3, APLP1, HAPLN1B, SCINLA, SCINLB	684	119	21944	2.15676	1
GOTERM_BP_DIRECT	GO:0030031~cell projection assembly	3	0.384615	0.18201	GSNB, SCINLA, SCINLB	684	25	21944	3.84982	1
Annotation Cluster 3	Enrichment Score: 0.8166370638062737
Category	Term	Count	%	PValue	Genes	List Total	Pop Hits	Pop Total	Fold Enrichment	FDR
GOTERM_BP_DIRECT	GO:0003146~heart jogging	6	0.769231	0.00488048	VDRA, DNAAF1, FN1A, CAMK2G1, PKD2, CCDC40	684	36	21944	5.34698	0.959632
GOTERM_BP_DIRECT	GO:0003143~embryonic heart tube morphogenesis	4	0.512821	0.0504725	DNAAF1, PKD2, PDLIM7, CCDC40	684	27	21944	4.75287	1
GOTERM_BP_DIRECT	GO:0007368~determination of left/right symmetry	6	0.769231	0.355548	BMP2B, ITGB1B, DNAAF1, SETDB2, PKD2, CCDC40	684	126	21944	1.52771	1
GOTERM_BP_DIRECT	GO:0001947~heart looping	6	0.769231	0.386519	VDRA, DNAAF1, SETDB2, PKD2, PDLIM7, CCDC40	684	131	21944	1.4694	1
GOTERM_BP_DIRECT	GO:0048793~pronephros development	4	0.512821	0.479973	DNAAF1, CAMK2G1, PKD2, CCDC40	684	83	21944	1.54611	1
GOTERM_BP_DIRECT	GO:0060271~cilium assembly	8	1.02564	0.775128	TTC36, GSNB, DNAAF1, CFL1, PACSIN2, IFT27, PKD2, CCDC40	684	281	21944	0.913363	1
Annotation Cluster 4	Enrichment Score: 0.8107612021753396
Category	Term	Count	%	PValue	Genes	List Total	Pop Hits	Pop Total	Fold Enrichment	FDR
GOTERM_BP_DIRECT	GO:0036376~sodium ion export across plasma membrane	3	0.384615	0.0777382	ATP1A1B, ATP1B1B, ATP1A1A.4	684	15	21944	6.41637	1
GOTERM_BP_DIRECT	GO:0030007~intracellular potassium ion homeostasis	3	0.384615	0.0777382	ATP1A1B, ATP1B1B, ATP1A1A.4	684	15	21944	6.41637	1
GOTERM_BP_DIRECT	GO:0006883~intracellular sodium ion homeostasis	3	0.384615	0.0870692	ATP1A1B, ATP1B1B, ATP1A1A.4	684	16	21944	6.01535	1
GOTERM_BP_DIRECT	GO:0006813~potassium ion transport	7	0.897436	0.281497	KCNV1, KCNG2, ATP1A1B, ATP1B1B, KCNN4, PKD2, ATP1A1A.4	684	142	21944	1.5815	1
GOTERM_BP_DIRECT	GO:1990573~potassium ion import across plasma membrane	3	0.384615	0.596468	ATP1A1B, ATP1B1B, ATP1A1A.4	684	64	21944	1.50384	1
Annotation Cluster 5	Enrichment Score: 0.48287982000786245
Category	Term	Count	%	PValue	Genes	List Total	Pop Hits	Pop Total	Fold Enrichment	FDR
GOTERM_BP_DIRECT	GO:0071526~semaphorin-plexin signaling pathway	4	0.512821	0.219695	SEMA3D, SEMA4C, SEMA4F, PLXNB1A	684	52	21944	2.46784	1
GOTERM_BP_DIRECT	GO:0048843~negative regulation of axon extension involved in axon guidance	3	0.384615	0.274343	SEMA3D, SEMA4C, SEMA4F	684	33	21944	2.91653	1
GOTERM_BP_DIRECT	GO:0001755~neural crest cell migration	6	0.769231	0.28206	LBH, SEMA3D, ERBB2, SEMA4C, FN1A, SEMA4F	684	114	21944	1.68852	1
GOTERM_BP_DIRECT	GO:0007411~axon guidance	7	0.897436	0.688692	ROBO3, CNTN1A, NPTNA, SEMA3D, SEMA4C, SEMA4F, PLXNB1A	684	221	21944	1.01617	1
Annotation Cluster 6	Enrichment Score: 0.20043193731957099
Category	Term	Count	%	PValue	Genes	List Total	Pop Hits	Pop Total	Fold Enrichment	FDR
GOTERM_BP_DIRECT	GO:0006813~potassium ion transport	7	0.897436	0.281497	KCNV1, KCNG2, ATP1A1B, ATP1B1B, KCNN4, PKD2, ATP1A1A.4	684	142	21944	1.5815	1
GOTERM_BP_DIRECT	GO:0071805~potassium ion transmembrane transport	4	0.512821	0.675744	KCNV1, KCNG2, KCNN4, PKD2	684	111	21944	1.1561	1
GOTERM_BP_DIRECT	GO:0006811~monoatomic ion transport	16	2.05128	0.879562	KCNG2, ATP6V0B, KCNE4, LRRC8AA, KCTD12.1, TPTE, PKD2, ATP5L, KCNV1, ATP1A1B, TCN2, ATP1B1B, SARAF, KCNN4, ATP1A1A.4, CFTR	684	625	21944	0.821296	1
GOTERM_BP_DIRECT	GO:0034220~monoatomic ion transmembrane transport	8	1.02564	0.943518	KCNV1, KCNG2, LRRC8AA, TPTE, KCTD12.1, KCNN4, PKD2, CFTR	684	369	21944	0.695542	1
